# Supplementary material for: Genome-wide association studies of bundle and single fiber length traits reveal the genetic basis of within-sample variation in upland cotton fiber length
Source: Front Plant Sci. 2024 Oct 30;15:1472675. doi: 10.3389/fpls.2024.1472675 (PMC11571543; doi:10.3389/fpls.2024.1472675)
Supplement: Supplementary Table 1 — Pedigree and origin of the eleven G. hirsutum varieties that were used as parents to establish the MAGIC population. [file Table1.xlsx]

## Sheet: Sheet1
Table S1 Pedigree and origin of the eleven G. hirsutum varieties that were used as parents to establish the MAGIC population (Thyssen et al. 2019)
No.	Cultivar	Alias	Pedigree	Known fiber traits	Place and source of origin
1	Acala Ultima	Ultima	Accla Maxxa/B2724	Fine fiber	California Planting Cotton Seed Distributors (Shafter, CA)
2	Tamcot Pyramid	Pyramid	Tamcot Sphinx/CD3HGCBU8S-1-91	Average length & fineness	Texas A&M University (College Station, TX)
3	Coker 315	Coker 315	Coker 310/Coker 8103	Low MIC fiber	Coker Pedigreed Seed Co. (Hartsville, SC)
4	Stoneville 825	ST825	selection of STV731N	Average length & coarse	Stoneville Pedigreed Seed Co. (Stoneville, MS)
5	Fibermax 966	FM966	88001/183055-33	Fine and long fiber	Bayer Crop Science (Lubbock, TX)
6	M240	M240	DP61/Auburn 634	Low lint %	USDA-ARS (Mississippi State, MS)
7	Paymaster HS26	HS26	Acala SJ-4/5B9-184	Short fiber	Paymaster Technologies, Inc. (Plainview, TX)
8	Deltapine Acala 90	DP90	DP6516/DP6582	Long fiber	Delta and Pine Land Co. (Scott, MS)
9	Suregrow 747	SG747	selection of SG125	Coarse fiber	Sure-Grow Co. (Centre, AL)
10	Phytogen PSC 355	PSC355	DES949/Acala 1517-88	High MIC fiber	Phytogen Seeds (Indianapolis, IN)
11	Stoneville 474	STV474	STV453/DES119	Hihg lint %	Stoneville Pedigreed Seed Co. (Stoneville, MS)
