# Supplementary material for: Genome-wide association studies of bundle and single fiber length traits reveal the genetic basis of within-sample variation in upland cotton fiber length
Source: Front Plant Sci. 2024 Oct 30;15:1472675. doi: 10.3389/fpls.2024.1472675 (PMC11571543; doi:10.3389/fpls.2024.1472675)
Supplement: Supplementary Table 2 — The candidate genes located at the fiber length QTLs associated with AFIS and HVI cotton fiber length traits (An excel file will be attached). [file Table2.xlsx]

## Sheet: Sheet1
Supplementary Table 2. The candidate genes encoded in located at the fiber length QTLs.
No.	QTL ID	Chr.	Peak	Start	End	AFIS traits	HVI traits	Gene No.	Gene ID
1	qFL-A08	Ghir_A08	115882127	110310641	119577285	UQLw	-	490	Ghir_A08G017760, Ghir_A08G017770, Ghir_A08G017780, Ghir_A08G017800, Ghir_A08G017810, Ghir_A08G017820, Ghir_A08G017840, Ghir_A08G017850, Ghir_A08G017860, Ghir_A08G017870, Ghir_A08G017880, Ghir_A08G017930, Ghir_Scaffold597G000050, Ghir_A08G017940, Ghir_A08G017950, Ghir_A08G017960, Ghir_A08G017970, Ghir_A13G008380, Ghir_A08G017980, Ghir_A08G017990, Ghir_A08G018000, Ghir_D10G026870, Ghir_A08G018020, …
2	qFL-A10	Ghir_A10	111494271	110086097	111499126	UQLw, Lw	UHML, ML	74	Ghir_A10G021860, Ghir_A10G021920, Ghir_A10G021930, Ghir_A10G021940, Ghir_A10G021960, Ghir_A10G021970, Ghir_A10G022020, Ghir_A10G022010, Ghir_A10G022000, Ghir_A10G021980, Ghir_A10G022040, Ghir_D03G006160, Ghir_D10G013010, Ghir_D10G024100, Ghir_A10G022050, Ghir_Scaffold2523G000070, Ghir_A10G022060, Ghir_A10G022070, Ghir_A10G022080, Ghir_A10G022100, Ghir_A10G022110, Ghir_D10G024160, Ghir_A10G022120,…
3	qFL-A13-1	Ghir_A13	5129350	5026209	5468026	UQLw, Lw, Ln	-	34	Ghir_A13G003940, Ghir_A13G003960, Ghir_A13G003970, Ghir_A13G004000, Ghir_A13G004030, Ghir_A13G004040, Ghir_A13G004050, Ghir_A13G004060, Ghir_A13G004070, Ghir_Scaffold1791G000080, Ghir_A13G004080, Ghir_A13G004090, Ghir_A13G004100, Ghir_D13G004240, Ghir_A13G004110, Ghir_A13G004120, Ghir_A13G004130, Ghir_A13G004150, Ghir_A13G004160, Ghir_A13G004170, Ghir_A13G004180, Ghir_A13G004190, Ghir_A13G004200,…
4	qFL-A13-2	Ghir_A13	102581694	102434912	102613486	UQLw	UHML, ML	13	Ghir_A13G019230, Ghir_A13G019240, Ghir_A13G019250, Ghir_A13G019260, Ghir_A13G019270, Ghir_A13G019280, Ghir_A13G019290, Ghir_A13G019300, Ghir_A13G019310, Ghir_A13G019340, Ghir_A13G019330, Ghir_A13G019350, Ghir_A13G019360
5	qFL-D02	Ghir_D02	4650903	3964846	4701312	Lw	-	62	Ghir_D02G003000, Ghir_A02G002610, Ghir_D02G003010, Ghir_D02G003020, Ghir_D02G003030, Ghir_D02G003040, Ghir_D02G003050, Ghir_D02G003060, Ghir_D02G003070, Ghir_D02G003080, Ghir_D02G003090, Ghir_D02G003100, Ghir_D02G003110, Ghir_D02G003120, Ghir_D02G003130, Ghir_D13G006780, Ghir_D02G003150, Ghir_D02G003160, Ghir_D02G003170, Ghir_D02G003180, Ghir_D02G003190, Ghir_D02G003200, Ghir_D02G003210, Ghir_D02…
6	qFL-D05	Ghir_D05	5230213	4964084	5289696	Lw	UHML, ML	45	Ghir_D05G006160, Ghir_D05G006170, Ghir_D05G006180, Ghir_D05G006190, Ghir_D05G006200, Ghir_D05G006210, Ghir_D05G006220, Ghir_D05G006230, Ghir_D05G006240, Ghir_D05G006250, Ghir_D05G006260, Ghir_D05G006270, Ghir_D05G006280, Ghir_D05G006290, Ghir_D05G006300, Ghir_D05G006310, Ghir_D05G006320, Ghir_D05G006330, Ghir_D05G006340, Ghir_D05G006350, Ghir_D05G006360, Ghir_D05G006370, Ghir_D05G006380, Ghir_A03…
7	qFL-D11	Ghir_D11	24470231	24318745	24731302	UQLw, Lw	UHML, ML	13	Ghir_D11G020310, Ghir_D11G020330, Ghir_D11G020340, Ghir_D11G020350, Ghir_D11G020360, Ghir_D11G020370, Ghir_D11G020400, Ghir_D11G020410, Ghir_D11G020420, Ghir_D11G020430, Ghir_D11G020440, Ghir_D11G020450, Ghir_D11G020460
8	qSF-A07	Ghir_A07	91110745	91107621	91974216	-	SFI	32	Ghir_A07G020890,Ghir_A07G020900,Ghir_A07G020920,Ghir_A07G020930,Ghir_A07G020940,Ghir_A07G020950,Ghir_A07G020960,Ghir_A07G020970,Ghir_A07G020990,Ghir_A07G021000,Ghir_A07G021010,Ghir_A07G021020,Ghir_A07G021040,Ghir_A07G021050,Ghir_A07G021060,Ghir_A07G021070,Ghir_A07G021080,Ghir_A07G021090,Ghir_A07G021100,Ghir_A07G021110,Ghir_A07G021120,Ghir_A07G021130,Ghir_A07G021140,Ghir_A07G021150,Ghir_A07G021160…
9	qSF-A05	Ghir_A05	46476311	44978541	47078610	SFCw	-	19	Ghir_A05G031780, Ghir_A05G031790, Ghir_A05G031800, Ghir_A05G031810, Ghir_A05G031820, Ghir_A05G031830, Ghir_A05G031840, Ghir_A05G031850, Ghir_A05G031860, Ghir_A05G031870, Ghir_A05G031880, Ghir_A05G031890, Ghir_A05G031910, Ghir_A05G031920, Ghir_A05G031930, Ghir_A05G031940, Ghir_A05G031950, Ghir_A05G031960, Ghir_A05G031980
10	qSF-A08	Ghir_A08	117571096	117043057	117597577	SFCn	-	41	Ghir_A08G021310, Ghir_A08G021320, Ghir_A08G021330, Ghir_A08G021340, Ghir_A08G021350, Ghir_A08G021360, Ghir_A08G021370, Ghir_A08G021400, Ghir_A08G021410, Ghir_A08G021420, Ghir_A08G021440, Ghir_A08G021450, Ghir_A08G021460, Ghir_A08G021470, Ghir_A08G021480, Ghir_A08G021490, Ghir_A08G021500, Ghir_A08G021510, Ghir_A08G021520, Ghir_A08G021530, Ghir_A08G021540, Ghir_A08G021550, Ghir_A08G021570, Ghir_A08…
