# Supplementary material for: Genome-wide association studies of bundle and single fiber length traits reveal the genetic basis of within-sample variation in upland cotton fiber length
Source: Front Plant Sci. 2024 Oct 30;15:1472675. doi: 10.3389/fpls.2024.1472675 (PMC11571543; doi:10.3389/fpls.2024.1472675)
Supplement: Supplementary Table 3 — SNPs identified with HVI and AFIS fiber length traits. [file Table3.xlsx]

## Sheet: Table S3
Supplementary Table 3. SNPs identifed with fiber length traits , –log(p)>4
SNP ID	Chromosome	Position	P.value	maf
Ghir_A05_44691058	A05	44691058	7.96978e-05	0.245455
Ghir_A05_45307692	A05	45307692	3.45684e-05	0.249091
Ghir_A05_45605196	A05	45605196	6.83406e-05	0.284545
Ghir_A05_46272975	A05	46272975	7.671e-05	0.234545
Ghir_A05_46322944	A05	46322944	4.0146e-05	0.225455
Ghir_A05_46368632	A05	46368632	6.64516e-05	0.232727
Ghir_A05_46375880	A05	46375880	8.56446e-05	0.236364
Ghir_A05_46404640	A05	46404640	6.04682e-05	0.223636
Ghir_A05_46427424	A05	46427424	1.45792e-05	0.237273
Ghir_A05_46476311	A05	46476311	3.94345e-07	0.22
Ghir_A05_46515898	A05	46515898	7.35304e-05	0.223636
Ghir_A05_46655347	A05	46655347	9.81511e-05	0.235455
Ghir_A05_46812189	A05	46812189	3.47473e-05	0.264545
Ghir_A05_46812295	A05	46812295	7.84953e-05	0.236364
Ghir_A05_46812296	A05	46812296	6.44629e-05	0.258182
Ghir_A05_46849972	A05	46849972	3.72579e-05	0.232727
Ghir_A05_46989689	A05	46989689	7.16745e-05	0.266364
Ghir_A05_47021530	A05	47021530	8.90718e-05	0.263636
Ghir_A08_113558656	A08	113558656	7.84413e-05	0.101818
Ghir_A08_115294282	A08	115294282	3.85979e-05	0.440909
Ghir_A08_115309892	A08	115309892	8.58229e-05	0.456364
Ghir_A08_115314762	A08	115314762	7.47006e-05	0.464545
Ghir_A08_115680818	A08	115680818	2.59754e-05	0.442727
Ghir_A08_115753326	A08	115753326	1.43096e-05	0.46
Ghir_A08_115760299	A08	115760299	6.66216e-05	0.468182
Ghir_A08_115761066	A08	115761066	3.06838e-05	0.471818
Ghir_A08_115764681	A08	115764681	5.61861e-05	0.302727
Ghir_A08_115764813	A08	115764813	1.12358e-05	0.32
Ghir_A08_115767915	A08	115767915	8.56677e-05	0.390909
Ghir_A08_115768542	A08	115768542	3.36117e-05	0.364545
Ghir_A08_115769483	A08	115769483	9.72631e-06	0.377273
Ghir_A08_115775611	A08	115775611	9.72611e-05	0.386364
Ghir_A08_115777111	A08	115777111	6.19244e-05	0.391818
Ghir_A08_115777287	A08	115777287	7.02319e-05	0.392727
Ghir_A08_115781932	A08	115781932	1.74761e-05	0.390909
Ghir_A08_115784094	A08	115784094	5.82942e-05	0.379091
Ghir_A08_115784732	A08	115784732	9.65389e-05	0.377273
Ghir_A08_115790072	A08	115790072	4.58056e-05	0.377273
Ghir_A08_115799212	A08	115799212	6.0691e-05	0.357273
Ghir_A08_115799457	A08	115799457	3.741e-05	0.364545
Ghir_A08_115802454	A08	115802454	9.98216e-05	0.393636
Ghir_A08_115803147	A08	115803147	4.53395e-05	0.372727
Ghir_A08_115809243	A08	115809243	2.64585e-05	0.4
Ghir_A08_115818082	A08	115818082	2.17741e-05	0.377273
Ghir_A08_115819079	A08	115819079	2.31814e-05	0.389091
Ghir_A08_115836368	A08	115836368	1.01689e-05	0.383636
Ghir_A08_115842357	A08	115842357	1.97658e-05	0.38
Ghir_A08_115844482	A08	115844482	8.34089e-05	0.386364
Ghir_A08_115844660	A08	115844660	2.36802e-05	0.398182
Ghir_A08_115848299	A08	115848299	8.20081e-05	0.390909
Ghir_A08_115850339	A08	115850339	8.30954e-05	0.396364
Ghir_A08_115853833	A08	115853833	6.73371e-05	0.397273
Ghir_A08_115854410	A08	115854410	9.91518e-05	0.39
Ghir_A08_115855064	A08	115855064	2.74567e-05	0.391818
Ghir_A08_115856609	A08	115856609	7.66131e-05	0.381818
Ghir_A08_115859079	A08	115859079	2.24418e-05	0.387273
Ghir_A08_115859919	A08	115859919	3.05688e-05	0.387273
Ghir_A08_115860019	A08	115860019	4.33623e-05	0.388182
Ghir_A08_115861438	A08	115861438	4.73904e-05	0.362727
Ghir_A08_115861621	A08	115861621	1.2223e-05	0.372727
Ghir_A08_115862105	A08	115862105	7.88076e-05	0.392727
Ghir_A08_115864117	A08	115864117	7.80077e-05	0.399091
Ghir_A08_115864495	A08	115864495	4.53568e-05	0.385455
Ghir_A08_115867652	A08	115867652	1.96818e-06	0.331818
Ghir_A08_115868041	A08	115868041	4.05595e-05	0.394545
Ghir_A08_115871531	A08	115871531	7.62303e-06	0.345455
Ghir_A08_115873216	A08	115873216	6.86637e-06	0.389091
Ghir_A08_115876259	A08	115876259	1.16433e-05	0.394545
Ghir_A08_115876868	A08	115876868	4.75825e-07	0.332727
Ghir_A08_115881657	A08	115881657	3.51345e-05	0.383636
Ghir_A08_115881800	A08	115881800	7.21211e-06	0.376364
Ghir_A08_115882127	A08	115882127	3.59855e-07	0.406364
Ghir_A08_115882485	A08	115882485	5.75181e-06	0.372727
Ghir_A08_115882867	A08	115882867	1.99106e-05	0.395455
Ghir_A08_115883287	A08	115883287	1.98261e-05	0.385455
Ghir_A08_115883904	A08	115883904	4.5698e-06	0.375455
Ghir_A08_115884222	A08	115884222	3.07872e-05	0.378182
Ghir_A08_115884470	A08	115884470	3.08355e-05	0.37
Ghir_A08_115884563	A08	115884563	5.69853e-06	0.382727
Ghir_A08_115888901	A08	115888901	7.53474e-05	0.363636
Ghir_A08_115890624	A08	115890624	3.88727e-05	0.381818
Ghir_A08_115892327	A08	115892327	4.92831e-05	0.389091
Ghir_A08_115892760	A08	115892760	6.62588e-05	0.358182
Ghir_A08_115894446	A08	115894446	1.00911e-05	0.387273
Ghir_A08_115897574	A08	115897574	2.08109e-05	0.378182
Ghir_A08_115897969	A08	115897969	7.24781e-05	0.389091
Ghir_A08_115898517	A08	115898517	1.83747e-05	0.378182
Ghir_A08_115899963	A08	115899963	5.98025e-05	0.376364
Ghir_A08_115902664	A08	115902664	7.94234e-05	0.352727
Ghir_A08_115907395	A08	115907395	3.94351e-05	0.389091
Ghir_A08_115908913	A08	115908913	1.11932e-05	0.374545
Ghir_A08_115910161	A08	115910161	7.93705e-05	0.363636
Ghir_A08_115923113	A08	115923113	3.01071e-05	0.402727
Ghir_A08_115923320	A08	115923320	8.32282e-05	0.390909
Ghir_A08_115924447	A08	115924447	6.45221e-05	0.371818
Ghir_A08_115925874	A08	115925874	7.30001e-05	0.39
Ghir_A08_115925878	A08	115925878	4.595e-05	0.402727
Ghir_A08_115930052	A08	115930052	5.18632e-05	0.389091
Ghir_A08_115935105	A08	115935105	3.31684e-05	0.354545
Ghir_A08_115935158	A08	115935158	1.46002e-05	0.398182
Ghir_A08_115938389	A08	115938389	2.59833e-05	0.366364
Ghir_A08_115940439	A08	115940439	5.46928e-05	0.354545
Ghir_A08_115943840	A08	115943840	3.45832e-05	0.347273
Ghir_A08_115944251	A08	115944251	1.68528e-05	0.371818
Ghir_A08_115944435	A08	115944435	6.49397e-05	0.319091
Ghir_A08_115944441	A08	115944441	4.51034e-05	0.370909
Ghir_A08_115944597	A08	115944597	5.38694e-05	0.355455
Ghir_A08_115944626	A08	115944626	1.76353e-05	0.364545
Ghir_A08_115945355	A08	115945355	4.35827e-05	0.375455
Ghir_A08_115946431	A08	115946431	2.94555e-06	0.357273
Ghir_A08_115946857	A08	115946857	1.59902e-05	0.362727
Ghir_A08_115949055	A08	115949055	3.60528e-06	0.364545
Ghir_A08_115949250	A08	115949250	8.76129e-06	0.351818
Ghir_A08_115950432	A08	115950432	2.24498e-05	0.368182
Ghir_A08_115950433	A08	115950433	3.59366e-05	0.376364
Ghir_A08_115950745	A08	115950745	6.57857e-05	0.369091
Ghir_A08_115961785	A08	115961785	1.22176e-05	0.378182
Ghir_A08_115961808	A08	115961808	2.00007e-05	0.476364
Ghir_A08_115963728	A08	115963728	4.4577e-05	0.379091
Ghir_A08_115963864	A08	115963864	7.47163e-05	0.37
Ghir_A08_115964026	A08	115964026	1.67678e-05	0.368182
Ghir_A08_115964028	A08	115964028	6.25069e-05	0.375455
Ghir_A08_115964255	A08	115964255	2.06572e-05	0.345455
Ghir_A08_115964537	A08	115964537	9.23317e-05	0.322727
Ghir_A08_115964756	A08	115964756	3.16e-05	0.377273
Ghir_A08_115964758	A08	115964758	1.20902e-05	0.39
Ghir_A08_115964786	A08	115964786	4.75732e-05	0.378182
Ghir_A08_115964800	A08	115964800	7.11171e-05	0.379091
Ghir_A08_115964805	A08	115964805	8.32405e-05	0.38
Ghir_A08_115965868	A08	115965868	6.8301e-05	0.370909
Ghir_A08_115966730	A08	115966730	3.79421e-05	0.324545
Ghir_A08_115966862	A08	115966862	7.90152e-06	0.356364
Ghir_A08_115966982	A08	115966982	8.93082e-06	0.364545
Ghir_A08_115967113	A08	115967113	5.08864e-06	0.37
Ghir_A08_115967125	A08	115967125	3.35351e-05	0.298182
Ghir_A08_115967134	A08	115967134	8.15459e-05	0.294545
Ghir_A08_115967282	A08	115967282	4.59051e-06	0.365455
Ghir_A08_115967447	A08	115967447	4.50677e-06	0.363636
Ghir_A08_115967667	A08	115967667	1.20525e-05	0.373636
Ghir_A08_115968098	A08	115968098	3.47909e-05	0.368182
Ghir_A08_115968109	A08	115968109	1.723e-05	0.323636
Ghir_A08_115968270	A08	115968270	2.84952e-06	0.353636
Ghir_A08_115968431	A08	115968431	3.61946e-05	0.308182
Ghir_A08_115968486	A08	115968486	8.16937e-06	0.364545
Ghir_A08_115968698	A08	115968698	4.98917e-05	0.364545
Ghir_A08_115968713	A08	115968713	9.66234e-05	0.373636
Ghir_A08_115968844	A08	115968844	1.96542e-05	0.320909
Ghir_A08_115968921	A08	115968921	6.42523e-05	0.366364
Ghir_A08_115969067	A08	115969067	5.14489e-05	0.366364
Ghir_A08_115969238	A08	115969238	7.2542e-05	0.366364
Ghir_A08_115970120	A08	115970120	6.33126e-05	0.376364
Ghir_A08_115970853	A08	115970853	3.09873e-05	0.371818
Ghir_A08_115971372	A08	115971372	3.92182e-06	0.361818
Ghir_A08_115983559	A08	115983559	7.15238e-05	0.461818
Ghir_A08_116019566	A08	116019566	4.38946e-05	0.472727
Ghir_A08_116039053	A08	116039053	1.75192e-05	0.322727
Ghir_A08_116066288	A08	116066288	1.61267e-05	0.457273
Ghir_A08_116068265	A08	116068265	4.00139e-06	0.320909
Ghir_A08_116070092	A08	116070092	9.52151e-05	0.291818
Ghir_A08_116070444	A08	116070444	7.14241e-06	0.326364
Ghir_A08_116071042	A08	116071042	4.66171e-06	0.294545
Ghir_A08_116071149	A08	116071149	6.37208e-05	0.299091
Ghir_A08_116072357	A08	116072357	3.42459e-05	0.286364
Ghir_A08_116072399	A08	116072399	1.66683e-05	0.286364
Ghir_A08_116072534	A08	116072534	9.83971e-05	0.300909
Ghir_A08_116085031	A08	116085031	5.70964e-05	0.311818
Ghir_A08_116089379	A08	116089379	3.07082e-05	0.311818
Ghir_A08_116091508	A08	116091508	9.48149e-05	0.297273
Ghir_A08_116092429	A08	116092429	6.03974e-05	0.306364
Ghir_A08_116095376	A08	116095376	5.13897e-05	0.334545
Ghir_A08_116096626	A08	116096626	4.601e-05	0.480909
Ghir_A08_116099664	A08	116099664	9.48122e-05	0.324545
Ghir_A08_116106231	A08	116106231	4.29472e-05	0.299091
Ghir_A08_116133774	A08	116133774	6.24029e-06	0.319091
Ghir_A08_116136281	A08	116136281	5.659e-05	0.304545
Ghir_A08_116139412	A08	116139412	5.10416e-05	0.311818
Ghir_A08_116146015	A08	116146015	7.85447e-05	0.309091
Ghir_A08_116146754	A08	116146754	3.17529e-05	0.293636
Ghir_A08_116151267	A08	116151267	9.01229e-05	0.308182
Ghir_A08_116155684	A08	116155684	8.59189e-05	0.321818
Ghir_A08_116159451	A08	116159451	4.19406e-05	0.347273
Ghir_A08_116166227	A08	116166227	8.75374e-05	0.291818
Ghir_A08_116166340	A08	116166340	2.19572e-05	0.303636
Ghir_A08_116178520	A08	116178520	5.02226e-05	0.318182
Ghir_A08_116179615	A08	116179615	3.14655e-06	0.38
Ghir_A08_116182234	A08	116182234	7.36978e-05	0.309091
Ghir_A08_116182673	A08	116182673	9.68767e-05	0.303636
Ghir_A08_116182772	A08	116182772	1.28776e-05	0.313636
Ghir_A08_116186535	A08	116186535	5.478e-05	0.304545
Ghir_A08_116194326	A08	116194326	4.5262e-05	0.316364
Ghir_A08_116194427	A08	116194427	3.52846e-05	0.31
Ghir_A08_116194479	A08	116194479	3.7705e-05	0.315455
Ghir_A08_116194494	A08	116194494	2.20067e-05	0.32
Ghir_A08_116196819	A08	116196819	6.38062e-05	0.314545
Ghir_A08_116198393	A08	116198393	8.08618e-05	0.462727
Ghir_A08_116200737	A08	116200737	2.43555e-05	0.426364
Ghir_A08_116203365	A08	116203365	3.51783e-05	0.362727
Ghir_A08_116210760	A08	116210760	1.14513e-05	0.324545
Ghir_A08_116210898	A08	116210898	5.97247e-05	0.346364
Ghir_A08_116212045	A08	116212045	7.26184e-05	0.312727
Ghir_A08_116212288	A08	116212288	3.08333e-05	0.330909
Ghir_A08_116221255	A08	116221255	4.84208e-05	0.337273
Ghir_A08_116222351	A08	116222351	7.29079e-05	0.298182
Ghir_A08_116224563	A08	116224563	1.68632e-05	0.304545
Ghir_A08_116234006	A08	116234006	9.1831e-05	0.320909
Ghir_A08_116240687	A08	116240687	2.32615e-05	0.299091
Ghir_A08_116266139	A08	116266139	7.51182e-05	0.299091
Ghir_A08_116273148	A08	116273148	6.44841e-07	0.324545
Ghir_A08_116273625	A08	116273625	5.15657e-06	0.325455
Ghir_A08_116275402	A08	116275402	5.49628e-05	0.310909
Ghir_A08_116276115	A08	116276115	1.39101e-05	0.317273
Ghir_A08_116276232	A08	116276232	1.72824e-05	0.328182
Ghir_A08_116276357	A08	116276357	3.31826e-05	0.3
Ghir_A08_116276402	A08	116276402	6.20543e-05	0.301818
Ghir_A08_116298587	A08	116298587	3.90835e-06	0.31
Ghir_A08_116356049	A08	116356049	2.0775e-05	0.326364
Ghir_A08_116371855	A08	116371855	3.37615e-06	0.299091
Ghir_A08_116390277	A08	116390277	1.25369e-05	0.317273
Ghir_A08_116397815	A08	116397815	2.33868e-05	0.312727
Ghir_A08_116488347	A08	116488347	5.57532e-05	0.344545
Ghir_A08_116488493	A08	116488493	3.6211e-05	0.330909
Ghir_A08_116488773	A08	116488773	7.65509e-05	0.304545
Ghir_A08_116489376	A08	116489376	2.33007e-05	0.342727
Ghir_A08_116489407	A08	116489407	2.8899e-05	0.310909
Ghir_A08_116489663	A08	116489663	6.99816e-05	0.29
Ghir_A08_116490904	A08	116490904	3.87875e-05	0.361818
Ghir_A08_116490926	A08	116490926	4.96861e-05	0.308182
Ghir_A08_116503694	A08	116503694	1.59955e-05	0.397273
Ghir_A08_116522217	A08	116522217	8.72066e-05	0.351818
Ghir_A08_116528956	A08	116528956	1.28024e-05	0.319091
Ghir_A08_116541439	A08	116541439	2.78589e-05	0.366364
Ghir_A08_116541480	A08	116541480	5.24587e-05	0.330909
Ghir_A08_116582868	A08	116582868	1.95192e-05	0.324545
Ghir_A08_116679925	A08	116679925	9.53579e-05	0.305455
Ghir_A08_116682805	A08	116682805	9.23335e-05	0.31
Ghir_A08_116683445	A08	116683445	5.98565e-05	0.320909
Ghir_A08_116694036	A08	116694036	9.65006e-05	0.342727
Ghir_A08_116695818	A08	116695818	1.46061e-05	0.329091
Ghir_A08_116723360	A08	116723360	1.48495e-05	0.293636
Ghir_A08_117434872	A08	117434872	7.72215e-05	0.395455
Ghir_A08_117442704	A08	117442704	6.2955e-05	0.427273
Ghir_A08_117444789	A08	117444789	5.0448e-05	0.443636
Ghir_A08_117448722	A08	117448722	6.24744e-05	0.419091
Ghir_A08_117458421	A08	117458421	7.19382e-05	0.394545
Ghir_A08_119040197	A08	119040197	8.95147e-05	0.149091
Ghir_A08_119578000	A08	119578000	9.73531e-05	0.223636
Ghir_A08_119594426	A08	119594426	9.33305e-05	0.200909
Ghir_A08_119600743	A08	119600743	5.39601e-05	0.198182
Ghir_A10_110669024	A10	110669024	2.2064e-05	0.117273
Ghir_A10_111019826	A10	111019826	5.93738e-05	0.395455
Ghir_A10_111044810	A10	111044810	9.27836e-05	0.397273
Ghir_A10_111053662	A10	111053662	6.94981e-05	0.38
Ghir_A10_111408763	A10	111408763	1.27786e-05	0.0990909
Ghir_A10_111494271	A10	111494271	1.07691e-07	0.0809091
Ghir_A13_5036657	A13	5036657	2.3956e-05	0.428182
Ghir_A13_5036897	A13	5036897	1.87015e-06	0.372727
Ghir_A13_5042786	A13	5042786	3.57576e-06	0.325455
Ghir_A13_5044853	A13	5044853	1.02458e-06	0.309091
Ghir_A13_5047176	A13	5047176	1.65961e-05	0.305455
Ghir_A13_5053256	A13	5053256	4.92871e-06	0.330909
Ghir_A13_5056485	A13	5056485	3.8562e-06	0.388182
Ghir_A13_5061688	A13	5061688	5.6889e-06	0.321818
Ghir_A13_5063537	A13	5063537	8.57349e-07	0.315455
Ghir_A13_5064812	A13	5064812	1.69454e-06	0.32
Ghir_A13_5064983	A13	5064983	4.07333e-05	0.306364
Ghir_A13_5089703	A13	5089703	8.03129e-05	0.324545
Ghir_A13_5098403	A13	5098403	1.1242e-05	0.485455
Ghir_A13_5101630	A13	5101630	1.14855e-05	0.317273
Ghir_A13_5101755	A13	5101755	3.25513e-05	0.378182
Ghir_A13_5103126	A13	5103126	6.50416e-05	0.309091
Ghir_A13_5104206	A13	5104206	4.73929e-06	0.399091
Ghir_A13_5107168	A13	5107168	6.17495e-06	0.326364
Ghir_A13_5114172	A13	5114172	3.39655e-05	0.323636
Ghir_A13_5114747	A13	5114747	6.52458e-05	0.327273
Ghir_A13_5116436	A13	5116436	1.94498e-05	0.227273
Ghir_A13_5117103	A13	5117103	8.23957e-06	0.318182
Ghir_A13_5118309	A13	5118309	4.03386e-05	0.483636
Ghir_A13_5118611	A13	5118611	1.03369e-05	0.256364
Ghir_A13_5125469	A13	5125469	4.04523e-07	0.316364
Ghir_A13_5129256	A13	5129256	7.79145e-08	0.310909
Ghir_A13_5129350	A13	5129350	4.51309e-08	0.310909
Ghir_A13_5135091	A13	5135091	3.69514e-07	0.212727
Ghir_A13_5136767	A13	5136767	3.60775e-06	0.221818
Ghir_A13_5137315	A13	5137315	3.81618e-05	0.226364
Ghir_A13_5141456	A13	5141456	1.00003e-05	0.251818
Ghir_A13_5142477	A13	5142477	9.22597e-05	0.331818
Ghir_A13_5195568	A13	5195568	6.00709e-05	0.387273
Ghir_A13_5219381	A13	5219381	7.76329e-05	0.459091
Ghir_A13_5227895	A13	5227895	2.3254e-06	0.410909
Ghir_A13_5228526	A13	5228526	1.11897e-05	0.421818
Ghir_A13_5228789	A13	5228789	7.75125e-07	0.366364
Ghir_A13_5228909	A13	5228909	1.40803e-05	0.430909
Ghir_A13_5229606	A13	5229606	7.30273e-08	0.370909
Ghir_A13_5230260	A13	5230260	9.99553e-07	0.350909
Ghir_A13_5232881	A13	5232881	1.8089e-05	0.38
Ghir_A13_5232901	A13	5232901	1.26389e-05	0.454545
Ghir_A13_5234000	A13	5234000	2.6712e-05	0.414545
Ghir_A13_5234033	A13	5234033	1.24884e-05	0.450909
Ghir_A13_5234867	A13	5234867	2.9859e-05	0.457273
Ghir_A13_5234986	A13	5234986	1.68306e-05	0.487273
Ghir_A13_5235539	A13	5235539	8.09964e-05	0.477273
Ghir_A13_5235569	A13	5235569	2.12999e-06	0.490909
Ghir_A13_5235837	A13	5235837	1.53832e-05	0.446364
Ghir_A13_5236955	A13	5236955	7.99784e-06	0.47
Ghir_A13_5241755	A13	5241755	8.11395e-05	0.389091
Ghir_A13_5295462	A13	5295462	6.48769e-05	0.473636
Ghir_A13_5301639	A13	5301639	2.56271e-05	0.199091
Ghir_A13_5480218	A13	5480218	3.99055e-05	0.268182
Ghir_A13_5501312	A13	5501312	2.98232e-05	0.29
Ghir_A13_5501419	A13	5501419	7.64281e-05	0.29
Ghir_A13_5528202	A13	5528202	2.20862e-05	0.327273
Ghir_A13_5528471	A13	5528471	6.95347e-05	0.334545
Ghir_A13_5532655	A13	5532655	3.90646e-05	0.37
Ghir_A13_5533851	A13	5533851	8.56675e-05	0.333636
Ghir_A13_5538535	A13	5538535	8.72681e-05	0.338182
Ghir_A13_5538880	A13	5538880	5.59038e-05	0.337273
Ghir_A13_5540136	A13	5540136	9.061e-05	0.36
Ghir_A13_5541663	A13	5541663	6.88879e-05	0.311818
Ghir_A13_5542181	A13	5542181	3.00747e-05	0.312727
Ghir_A13_5546240	A13	5546240	9.55312e-05	0.332727
Ghir_A13_5546292	A13	5546292	1.83712e-05	0.330909
Ghir_A13_5546356	A13	5546356	8.19257e-05	0.343636
Ghir_A13_5547188	A13	5547188	9.62429e-05	0.344545
Ghir_A13_5547242	A13	5547242	8.2145e-05	0.344545
Ghir_A13_5547247	A13	5547247	2.02275e-05	0.347273
Ghir_A13_5547563	A13	5547563	9.44686e-05	0.338182
Ghir_A13_5547584	A13	5547584	8.28187e-05	0.346364
Ghir_A13_5548065	A13	5548065	1.12927e-05	0.342727
Ghir_A13_5548100	A13	5548100	1.45308e-05	0.340909
Ghir_A13_5549657	A13	5549657	5.99002e-05	0.331818
Ghir_A13_5550821	A13	5550821	6.89647e-05	0.346364
Ghir_A13_5551651	A13	5551651	5.5813e-05	0.334545
Ghir_A13_5551702	A13	5551702	1.0193e-05	0.332727
Ghir_A13_5555741	A13	5555741	9.48541e-05	0.342727
Ghir_A13_5575015	A13	5575015	7.67534e-05	0.326364
Ghir_A13_102496667	A13	102496667	6.9407e-05	0.258182
Ghir_A13_102496960	A13	102496960	5.22289e-05	0.268182
Ghir_A13_102497476	A13	102497476	8.42625e-05	0.264545
Ghir_A13_102499396	A13	102499396	9.21857e-05	0.273636
Ghir_A13_102501135	A13	102501135	7.63109e-05	0.269091
Ghir_A13_102503409	A13	102503409	5.03976e-05	0.27
Ghir_A13_102506765	A13	102506765	8.36419e-05	0.255455
Ghir_A13_102606928	A13	102606928	2.16325e-05	0.202727
Ghir_A13_102607992	A13	102607992	1.02618e-05	0.161818
Ghir_A13_102608908	A13	102608908	3.14381e-06	0.144545
Ghir_A13_102608956	A13	102608956	2.13602e-07	0.172727
Ghir_A13_102609035	A13	102609035	7.4172e-06	0.167273
Ghir_A13_102610467	A13	102610467	1.06496e-05	0.166364
Ghir_A13_102610479	A13	102610479	9.70169e-06	0.18
Ghir_A13_102611198	A13	102611198	1.19267e-05	0.17
Ghir_A13_102611787	A13	102611787	2.54727e-05	0.178182
Ghir_A13_102612832	A13	102612832	1.21454e-05	0.167273
Ghir_A13_102612875	A13	102612875	3.0182e-05	0.176364
Ghir_A13_102613103	A13	102613103	5.96143e-07	0.171818
Ghir_A13_102613486	A13	102613486	1.66319e-05	0.165455
Ghir_A13_102613521	A13	102613521	5.01702e-06	0.192727
Ghir_A13_102613944	A13	102613944	4.12326e-05	0.161818
Ghir_A13_102613979	A13	102613979	9.10231e-05	0.187273
Ghir_A13_102614145	A13	102614145	6.18485e-05	0.171818
Ghir_A13_102614276	A13	102614276	1.16959e-05	0.167273
Ghir_A13_102614305	A13	102614305	3.1693e-05	0.188182
Ghir_A13_102614349	A13	102614349	3.45492e-05	0.183636
Ghir_A13_102614646	A13	102614646	2.94897e-05	0.16
Ghir_A13_102615285	A13	102615285	2.43533e-05	0.162727
Ghir_A13_102617236	A13	102617236	2.23748e-06	0.156364
Ghir_A13_103436620	A13	103436620	9.31531e-05	0.156364
Ghir_D02_3955111	D02	3955111	7.85618e-06	0.0781818
Ghir_D02_4110469	D02	4110469	4.36295e-05	0.0818182
Ghir_D02_4128491	D02	4128491	3.87332e-05	0.0654545
Ghir_D02_4168155	D02	4168155	3.78081e-05	0.0681818
Ghir_D02_4305151	D02	4305151	1.11021e-06	0.0763636
Ghir_D02_4318372	D02	4318372	7.78483e-06	0.0781818
Ghir_D02_4318387	D02	4318387	4.10542e-05	0.101818
Ghir_D02_4454563	D02	4454563	1.33841e-05	0.152727
Ghir_D02_4455179	D02	4455179	7.69996e-05	0.161818
Ghir_D02_4456128	D02	4456128	4.93644e-05	0.154545
Ghir_D02_4459443	D02	4459443	4.58501e-05	0.13
Ghir_D02_4468657	D02	4468657	6.77613e-05	0.0954545
Ghir_D02_4473660	D02	4473660	6.32416e-06	0.0972727
Ghir_D02_4487454	D02	4487454	1.43152e-05	0.0718182
Ghir_D02_4487976	D02	4487976	8.06404e-06	0.0754545
Ghir_D02_4648683	D02	4648683	7.41303e-05	0.148182
Ghir_D02_4648704	D02	4648704	2.51179e-05	0.146364
Ghir_D02_4650903	D02	4650903	8.27534e-08	0.142727
Ghir_D02_4661670	D02	4661670	1.84914e-05	0.253636
Ghir_D02_4661682	D02	4661682	8.30156e-05	0.252727
Ghir_D02_4662058	D02	4662058	1.84226e-06	0.175455
Ghir_D02_4665515	D02	4665515	2.48727e-06	0.174545
Ghir_D02_4665956	D02	4665956	7.5283e-05	0.111818
Ghir_D02_4671160	D02	4671160	5.36133e-05	0.137273
Ghir_D02_4671404	D02	4671404	4.11434e-05	0.0972727
Ghir_D02_4672130	D02	4672130	9.17081e-05	0.0990909
Ghir_D02_4676602	D02	4676602	5.04945e-06	0.115455
Ghir_D02_4677459	D02	4677459	1.29144e-06	0.111818
Ghir_D02_4679273	D02	4679273	9.63923e-05	0.109091
Ghir_D02_4679998	D02	4679998	4.52732e-05	0.11
Ghir_D02_4680091	D02	4680091	2.02905e-06	0.104545
Ghir_D02_4684760	D02	4684760	1.60023e-06	0.187273
Ghir_D02_4690553	D02	4690553	1.28039e-05	0.120909
Ghir_D02_4690804	D02	4690804	1.34624e-05	0.112727
Ghir_D02_4690937	D02	4690937	2.67166e-05	0.126364
Ghir_D02_4691737	D02	4691737	4.66442e-05	0.141818
Ghir_D02_4692649	D02	4692649	5.37542e-05	0.0972727
Ghir_D02_4692710	D02	4692710	5.22061e-05	0.11
Ghir_D02_4695085	D02	4695085	1.93596e-05	0.12
Ghir_D02_4697533	D02	4697533	8.73817e-05	0.121818
Ghir_D02_4698520	D02	4698520	6.75856e-06	0.11
Ghir_D05_4965339	D05	4965339	6.50412e-05	0.466364
Ghir_D05_4965806	D05	4965806	8.58092e-05	0.447273
Ghir_D05_4965826	D05	4965826	3.27994e-05	0.444545
Ghir_D05_4965856	D05	4965856	5.65341e-05	0.433636
Ghir_D05_4967158	D05	4967158	1.2717e-05	0.434545
Ghir_D05_4971698	D05	4971698	1.71965e-05	0.489091
Ghir_D05_4977348	D05	4977348	4.46359e-05	0.485455
Ghir_D05_5019526	D05	5019526	3.10612e-05	0.444545
Ghir_D05_5021560	D05	5021560	9.34015e-05	0.436364
Ghir_D05_5023515	D05	5023515	4.54519e-05	0.448182
Ghir_D05_5030230	D05	5030230	2.76603e-05	0.444545
Ghir_D05_5034809	D05	5034809	1.2727e-05	0.451818
Ghir_D05_5037245	D05	5037245	1.52487e-05	0.450909
Ghir_D05_5041165	D05	5041165	4.45127e-05	0.458182
Ghir_D05_5067183	D05	5067183	5.05056e-05	0.448182
Ghir_D05_5067319	D05	5067319	4.08344e-05	0.435455
Ghir_D05_5067393	D05	5067393	8.68154e-05	0.448182
Ghir_D05_5068777	D05	5068777	2.94182e-05	0.486364
Ghir_D05_5068982	D05	5068982	5.21984e-05	0.47
Ghir_D05_5069113	D05	5069113	3.59504e-05	0.467273
Ghir_D05_5069293	D05	5069293	1.34937e-05	0.490909
Ghir_D05_5069665	D05	5069665	9.41951e-05	0.460909
Ghir_D05_5090279	D05	5090279	6.17001e-05	0.471818
Ghir_D05_5091616	D05	5091616	1.41122e-05	0.455455
Ghir_D05_5091632	D05	5091632	4.69513e-05	0.443636
Ghir_D05_5091935	D05	5091935	4.87329e-05	0.46
Ghir_D05_5092275	D05	5092275	2.91988e-05	0.459091
Ghir_D05_5092964	D05	5092964	3.7347e-05	0.444545
Ghir_D05_5094617	D05	5094617	6.57086e-06	0.448182
Ghir_D05_5095162	D05	5095162	1.47702e-05	0.452727
Ghir_D05_5178408	D05	5178408	4.68954e-05	0.452727
Ghir_D05_5185581	D05	5185581	3.51599e-05	0.486364
Ghir_D05_5186446	D05	5186446	6.141e-05	0.495455
Ghir_D05_5187300	D05	5187300	3.89949e-05	0.47
Ghir_D05_5187456	D05	5187456	8.21376e-05	0.474545
Ghir_D05_5189899	D05	5189899	4.9772e-05	0.480909
Ghir_D05_5199275	D05	5199275	2.62323e-05	0.498182
Ghir_D05_5200423	D05	5200423	8.67837e-05	0.46
Ghir_D05_5204454	D05	5204454	5.69027e-05	0.482727
Ghir_D05_5219657	D05	5219657	4.28722e-05	0.492727
Ghir_D05_5227788	D05	5227788	8.67611e-05	0.41
Ghir_D05_5228994	D05	5228994	3.72072e-05	0.480909
Ghir_D05_5230213	D05	5230213	2.20089e-07	0.313636
Ghir_D05_5233384	D05	5233384	9.25191e-05	0.483636
Ghir_D05_5233634	D05	5233634	4.47304e-05	0.474545
Ghir_D05_5240998	D05	5240998	3.16115e-05	0.472727
Ghir_D05_5242982	D05	5242982	7.33193e-05	0.470909
Ghir_D05_5252558	D05	5252558	4.29289e-05	0.491818
Ghir_D05_5253068	D05	5253068	7.04394e-05	0.486364
Ghir_D05_5256816	D05	5256816	9.18203e-05	0.491818
Ghir_D05_5261271	D05	5261271	6.43306e-05	0.488182
Ghir_D05_5261472	D05	5261472	4.89737e-05	0.5
Ghir_D05_5270838	D05	5270838	9.87368e-05	0.486364
Ghir_D05_5282192	D05	5282192	1.99974e-05	0.444545
Ghir_D05_5282612	D05	5282612	6.06532e-05	0.475455
Ghir_D05_5291833	D05	5291833	7.58684e-05	0.48
Ghir_D11_24287270	D11	24287270	1.53077e-06	0.106364
Ghir_D11_24290634	D11	24290634	3.79641e-08	0.107273
Ghir_D11_24290895	D11	24290895	9.60393e-08	0.100909
Ghir_D11_24291334	D11	24291334	1.44332e-07	0.0990909
Ghir_D11_24298943	D11	24298943	1.03812e-07	0.123636
Ghir_D11_24299664	D11	24299664	4.31325e-08	0.0954545
Ghir_D11_24300636	D11	24300636	2.10463e-09	0.106364
Ghir_D11_24300732	D11	24300732	4.01389e-09	0.117273
Ghir_D11_24300852	D11	24300852	2.72234e-08	0.110909
Ghir_D11_24300947	D11	24300947	3.44907e-08	0.110909
Ghir_D11_24301577	D11	24301577	4.14002e-05	0.152727
Ghir_D11_24302190	D11	24302190	1.60982e-08	0.102727
Ghir_D11_24302247	D11	24302247	1.41322e-07	0.111818
Ghir_D11_24302266	D11	24302266	5.1926e-09	0.122727
Ghir_D11_24303126	D11	24303126	5.09251e-08	0.1
Ghir_D11_24303370	D11	24303370	3.02461e-07	0.107273
Ghir_D11_24303735	D11	24303735	1.02754e-09	0.1
Ghir_D11_24303903	D11	24303903	5.14081e-09	0.1
Ghir_D11_24304529	D11	24304529	7.80535e-09	0.0936364
Ghir_D11_24304552	D11	24304552	9.55184e-08	0.114545
Ghir_D11_24304580	D11	24304580	8.25912e-08	0.111818
Ghir_D11_24304830	D11	24304830	5.80838e-08	0.0972727
Ghir_D11_24305237	D11	24305237	4.71268e-08	0.0963636
Ghir_D11_24305325	D11	24305325	1.93947e-08	0.107273
Ghir_D11_24305334	D11	24305334	6.79467e-08	0.117273
Ghir_D11_24306263	D11	24306263	2.18856e-08	0.0963636
Ghir_D11_24306313	D11	24306313	2.13317e-07	0.102727
Ghir_D11_24306400	D11	24306400	8.53751e-07	0.103636
Ghir_D11_24306428	D11	24306428	8.51032e-07	0.107273
Ghir_D11_24306512	D11	24306512	2.22401e-07	0.106364
Ghir_D11_24306674	D11	24306674	3.13137e-07	0.103636
Ghir_D11_24306786	D11	24306786	7.62508e-08	0.104545
Ghir_D11_24306867	D11	24306867	3.34239e-09	0.102727
Ghir_D11_24306929	D11	24306929	9.11302e-09	0.107273
Ghir_D11_24306936	D11	24306936	1.81871e-07	0.118182
Ghir_D11_24307381	D11	24307381	3.21427e-09	0.1
Ghir_D11_24307496	D11	24307496	7.01181e-09	0.102727
Ghir_D11_24307547	D11	24307547	1.65456e-08	0.106364
Ghir_D11_24307729	D11	24307729	3.46854e-07	0.105455
Ghir_D11_24307826	D11	24307826	5.08567e-08	0.108182
Ghir_D11_24307846	D11	24307846	4.53469e-08	0.118182
Ghir_D11_24307904	D11	24307904	1.91585e-07	0.112727
Ghir_D11_24308034	D11	24308034	1.34716e-09	0.103636
Ghir_D11_24308250	D11	24308250	5.43456e-09	0.0981818
Ghir_D11_24308303	D11	24308303	1.92545e-09	0.101818
Ghir_D11_24308338	D11	24308338	7.85078e-09	0.11
Ghir_D11_24308345	D11	24308345	7.30791e-08	0.115455
Ghir_D11_24308525	D11	24308525	5.26643e-08	0.101818
Ghir_D11_24308768	D11	24308768	1.62876e-08	0.0936364
Ghir_D11_24309674	D11	24309674	1.53736e-08	0.106364
Ghir_D11_24309889	D11	24309889	3.48271e-08	0.109091
Ghir_D11_24309993	D11	24309993	9.91149e-08	0.106364
Ghir_D11_24310375	D11	24310375	2.88206e-08	0.109091
Ghir_D11_24310390	D11	24310390	5.39091e-07	0.119091
Ghir_D11_24310411	D11	24310411	1.60475e-07	0.114545
Ghir_D11_24310455	D11	24310455	6.61764e-09	0.111818
Ghir_D11_24310486	D11	24310486	5.98149e-07	0.112727
Ghir_D11_24311196	D11	24311196	7.65113e-09	0.0972727
Ghir_D11_24311199	D11	24311199	1.35911e-08	0.13
Ghir_D11_24311855	D11	24311855	8.29958e-08	0.100909
Ghir_D11_24312378	D11	24312378	1.48201e-07	0.1
Ghir_D11_24312433	D11	24312433	1.73237e-08	0.115455
Ghir_D11_24312654	D11	24312654	2.61484e-08	0.100909
Ghir_D11_24312789	D11	24312789	3.3289e-09	0.107273
Ghir_D11_24312821	D11	24312821	2.09488e-08	0.112727
Ghir_D11_24312973	D11	24312973	1.00725e-07	0.0972727
Ghir_D11_24313654	D11	24313654	8.92805e-08	0.0927273
Ghir_D11_24313818	D11	24313818	1.87937e-09	0.112727
Ghir_D11_24314033	D11	24314033	1.87431e-08	0.108182
Ghir_D11_24314211	D11	24314211	1.93552e-08	0.11
Ghir_D11_24314507	D11	24314507	1.48311e-09	0.1
Ghir_D11_24314567	D11	24314567	1.50182e-07	0.109091
Ghir_D11_24314629	D11	24314629	6.10464e-09	0.104545
Ghir_D11_24314742	D11	24314742	4.53557e-09	0.108182
Ghir_D11_24314780	D11	24314780	2.0052e-08	0.120909
Ghir_D11_24315019	D11	24315019	6.52864e-09	0.101818
Ghir_D11_24315278	D11	24315278	1.06697e-09	0.0963636
Ghir_D11_24315602	D11	24315602	1.19317e-08	0.0981818
Ghir_D11_24315694	D11	24315694	8.35916e-08	0.102727
Ghir_D11_24316033	D11	24316033	2.07472e-09	0.106364
Ghir_D11_24316467	D11	24316467	2.02031e-08	0.0918182
Ghir_D11_24316628	D11	24316628	6.47764e-09	0.109091
Ghir_D11_24317300	D11	24317300	4.53847e-08	0.0963636
Ghir_D11_24317755	D11	24317755	9.85903e-08	0.103636
Ghir_D11_24317871	D11	24317871	5.0682e-08	0.104545
Ghir_D11_24318304	D11	24318304	1.38039e-08	0.106364
Ghir_D11_24318881	D11	24318881	1.69256e-09	0.106364
Ghir_D11_24321168	D11	24321168	1.60516e-08	0.0990909
Ghir_D11_24321476	D11	24321476	5.83858e-08	0.103636
Ghir_D11_24322238	D11	24322238	2.84747e-09	0.0945455
Ghir_D11_24323189	D11	24323189	4.87023e-09	0.0981818
Ghir_D11_24323452	D11	24323452	6.18713e-08	0.100909
Ghir_D11_24323963	D11	24323963	5.71186e-07	0.1
Ghir_D11_24324237	D11	24324237	1.93352e-06	0.12
Ghir_D11_24324882	D11	24324882	8.67217e-06	0.113636
Ghir_D11_24326092	D11	24326092	1.03707e-08	0.109091
Ghir_D11_24326152	D11	24326152	1.4009e-08	0.114545
Ghir_D11_24326254	D11	24326254	6.64785e-08	0.112727
Ghir_D11_24326293	D11	24326293	6.512e-08	0.130909
Ghir_D11_24326616	D11	24326616	9.33848e-08	0.0990909
Ghir_D11_24326629	D11	24326629	2.45403e-06	0.118182
Ghir_D11_24326642	D11	24326642	2.20977e-06	0.12
Ghir_D11_24326643	D11	24326643	5.35557e-07	0.12
Ghir_D11_24326915	D11	24326915	2.0188e-07	0.100909
Ghir_D11_24327138	D11	24327138	1.4945e-08	0.0963636
Ghir_D11_24327165	D11	24327165	2.63789e-07	0.113636
Ghir_D11_24327392	D11	24327392	8.3532e-09	0.0972727
Ghir_D11_24327674	D11	24327674	5.06191e-09	0.0963636
Ghir_D11_24327774	D11	24327774	1.60519e-06	0.113636
Ghir_D11_24328147	D11	24328147	4.43701e-07	0.115455
Ghir_D11_24328881	D11	24328881	2.94913e-08	0.101818
Ghir_D11_24329036	D11	24329036	1.23921e-08	0.108182
Ghir_D11_24329114	D11	24329114	2.73426e-07	0.102727
Ghir_D11_24329180	D11	24329180	2.89782e-06	0.105455
Ghir_D11_24329231	D11	24329231	1.77725e-06	0.108182
Ghir_D11_24329435	D11	24329435	6.22118e-08	0.100909
Ghir_D11_24329846	D11	24329846	2.45189e-07	0.0981818
Ghir_D11_24330175	D11	24330175	2.79164e-08	0.1
Ghir_D11_24330235	D11	24330235	4.61503e-07	0.109091
Ghir_D11_24330591	D11	24330591	6.69047e-09	0.1
Ghir_D11_24331448	D11	24331448	1.09286e-09	0.103636
Ghir_D11_24331537	D11	24331537	1.05246e-08	0.107273
Ghir_D11_24331621	D11	24331621	1.25309e-08	0.114545
Ghir_D11_24331622	D11	24331622	1.85191e-07	0.137273
Ghir_D11_24331942	D11	24331942	3.10087e-08	0.0972727
Ghir_D11_24332020	D11	24332020	1.50632e-08	0.127273
Ghir_D11_24332168	D11	24332168	1.83039e-07	0.106364
Ghir_D11_24333030	D11	24333030	3.93133e-09	0.0972727
Ghir_D11_24333151	D11	24333151	1.7049e-08	0.101818
Ghir_D11_24333197	D11	24333197	1.16077e-08	0.115455
Ghir_D11_24333230	D11	24333230	3.09733e-08	0.115455
Ghir_D11_24333235	D11	24333235	6.41856e-07	0.119091
Ghir_D11_24333365	D11	24333365	4.72029e-08	0.102727
Ghir_D11_24333957	D11	24333957	2.02897e-08	0.0981818
Ghir_D11_24334024	D11	24334024	9.98693e-08	0.113636
Ghir_D11_24334030	D11	24334030	1.9278e-07	0.122727
Ghir_D11_24334054	D11	24334054	4.75918e-08	0.117273
Ghir_D11_24334665	D11	24334665	3.53776e-08	0.0990909
Ghir_D11_24334825	D11	24334825	1.66315e-09	0.100909
Ghir_D11_24334826	D11	24334826	4.21871e-08	0.125455
Ghir_D11_24335264	D11	24335264	1.99455e-08	0.0954545
Ghir_D11_24335612	D11	24335612	2.10482e-07	0.09
Ghir_D11_24335741	D11	24335741	8.68873e-08	0.109091
Ghir_D11_24335764	D11	24335764	1.17097e-06	0.124545
Ghir_D11_24337201	D11	24337201	8.30639e-07	0.106364
Ghir_D11_24337443	D11	24337443	4.16422e-08	0.101818
Ghir_D11_24337782	D11	24337782	1.51528e-07	0.0936364
Ghir_D11_24337812	D11	24337812	4.53331e-07	0.110909
Ghir_D11_24338200	D11	24338200	2.25758e-08	0.0945455
Ghir_D11_24338252	D11	24338252	2.00159e-07	0.110909
Ghir_D11_24338416	D11	24338416	8.50004e-08	0.104545
Ghir_D11_24338685	D11	24338685	1.42564e-07	0.101818
Ghir_D11_24339006	D11	24339006	2.77241e-09	0.0990909
Ghir_D11_24339386	D11	24339386	8.04767e-09	0.102727
Ghir_D11_24339649	D11	24339649	1.23229e-08	0.1
Ghir_D11_24339701	D11	24339701	1.97252e-07	0.112727
Ghir_D11_24339704	D11	24339704	6.20116e-07	0.125455
Ghir_D11_24339762	D11	24339762	1.67906e-08	0.105455
Ghir_D11_24339791	D11	24339791	2.52646e-08	0.108182
Ghir_D11_24339974	D11	24339974	9.19319e-09	0.0945455
Ghir_D11_24340056	D11	24340056	5.2105e-08	0.102727
Ghir_D11_24340194	D11	24340194	1.49118e-08	0.102727
Ghir_D11_24340207	D11	24340207	5.21128e-07	0.130909
Ghir_D11_24340377	D11	24340377	7.1763e-09	0.104545
Ghir_D11_24340506	D11	24340506	9.94083e-09	0.105455
Ghir_D11_24340522	D11	24340522	5.41311e-08	0.126364
Ghir_D11_24340543	D11	24340543	5.42729e-08	0.127273
Ghir_D11_24340586	D11	24340586	1.72743e-07	0.113636
Ghir_D11_24340608	D11	24340608	5.10404e-08	0.125455
Ghir_D11_24341121	D11	24341121	3.57609e-08	0.0990909
Ghir_D11_24341212	D11	24341212	1.71658e-08	0.107273
Ghir_D11_24341341	D11	24341341	6.39818e-08	0.110909
Ghir_D11_24341905	D11	24341905	5.24785e-08	0.0972727
Ghir_D11_24341948	D11	24341948	3.12941e-08	0.133636
Ghir_D11_24342014	D11	24342014	3.10734e-08	0.118182
Ghir_D11_24342449	D11	24342449	3.81798e-06	0.0990909
Ghir_D11_24342527	D11	24342527	8.59047e-06	0.129091
Ghir_D11_24342923	D11	24342923	2.38237e-05	0.100909
Ghir_D11_24343040	D11	24343040	9.13297e-08	0.119091
Ghir_D11_24343304	D11	24343304	1.10093e-07	0.104545
Ghir_D11_24343449	D11	24343449	2.94383e-07	0.107273
Ghir_D11_24343641	D11	24343641	2.1894e-08	0.103636
Ghir_D11_24343653	D11	24343653	1.40471e-08	0.117273
Ghir_D11_24343743	D11	24343743	1.47044e-08	0.108182
Ghir_D11_24343769	D11	24343769	2.47927e-07	0.12
Ghir_D11_24343903	D11	24343903	7.5663e-08	0.104545
Ghir_D11_24344077	D11	24344077	5.67245e-09	0.0990909
Ghir_D11_24344079	D11	24344079	1.0221e-07	0.122727
Ghir_D11_24344144	D11	24344144	1.7543e-08	0.106364
Ghir_D11_24344156	D11	24344156	4.07908e-08	0.127273
Ghir_D11_24344186	D11	24344186	5.09943e-08	0.120909
Ghir_D11_24344301	D11	24344301	8.21155e-08	0.1
Ghir_D11_24344971	D11	24344971	3.16657e-05	0.12
Ghir_D11_24345237	D11	24345237	4.79165e-08	0.105455
Ghir_D11_24345533	D11	24345533	1.5995e-08	0.110909
Ghir_D11_24345616	D11	24345616	1.68612e-07	0.110909
Ghir_D11_24345747	D11	24345747	6.69887e-09	0.107273
Ghir_D11_24345750	D11	24345750	3.34478e-07	0.129091
Ghir_D11_24345953	D11	24345953	5.65886e-08	0.106364
Ghir_D11_24346119	D11	24346119	4.90751e-08	0.0972727
Ghir_D11_24346140	D11	24346140	3.56311e-08	0.105455
Ghir_D11_24346319	D11	24346319	9.23553e-09	0.100909
Ghir_D11_24346904	D11	24346904	6.06153e-08	0.101818
Ghir_D11_24347171	D11	24347171	3.59465e-08	0.0981818
Ghir_D11_24347240	D11	24347240	1.36273e-08	0.102727
Ghir_D11_24347384	D11	24347384	1.83828e-07	0.0963636
Ghir_D11_24347466	D11	24347466	7.5579e-08	0.0981818
Ghir_D11_24348334	D11	24348334	5.46532e-10	0.0954545
Ghir_D11_24348761	D11	24348761	2.27403e-06	0.0936364
Ghir_D11_24348982	D11	24348982	1.04923e-06	0.104545
Ghir_D11_24349108	D11	24349108	7.94529e-09	0.107273
Ghir_D11_24349146	D11	24349146	3.62179e-07	0.123636
Ghir_D11_24349291	D11	24349291	4.1362e-08	0.106364
Ghir_D11_24349676	D11	24349676	2.50853e-08	0.0990909
Ghir_D11_24350264	D11	24350264	1.31591e-08	0.102727
Ghir_D11_24350974	D11	24350974	2.31284e-08	0.102727
Ghir_D11_24351143	D11	24351143	1.27857e-08	0.107273
Ghir_D11_24351410	D11	24351410	2.36937e-09	0.104545
Ghir_D11_24351501	D11	24351501	4.56258e-09	0.106364
Ghir_D11_24351545	D11	24351545	1.26778e-08	0.115455
Ghir_D11_24352250	D11	24352250	7.09455e-07	0.09
Ghir_D11_24352538	D11	24352538	6.47448e-08	0.102727
Ghir_D11_24352957	D11	24352957	1.18998e-09	0.0981818
Ghir_D11_24353574	D11	24353574	1.1844e-08	0.0918182
Ghir_D11_24353668	D11	24353668	2.04731e-08	0.100909
Ghir_D11_24353794	D11	24353794	2.00167e-07	0.100909
Ghir_D11_24354585	D11	24354585	2.6215e-08	0.100909
Ghir_D11_24354920	D11	24354920	7.4918e-08	0.105455
Ghir_D11_24355632	D11	24355632	2.80183e-08	0.104545
Ghir_D11_24355644	D11	24355644	5.55074e-09	0.128182
Ghir_D11_24355841	D11	24355841	4.95414e-09	0.109091
Ghir_D11_24355883	D11	24355883	4.97638e-07	0.133636
Ghir_D11_24355926	D11	24355926	3.34425e-07	0.125455
Ghir_D11_24356105	D11	24356105	4.5601e-08	0.114545
Ghir_D11_24357217	D11	24357217	7.51897e-08	0.0954545
Ghir_D11_24357229	D11	24357229	8.79375e-07	0.116364
Ghir_D11_24357477	D11	24357477	1.32928e-07	0.101818
Ghir_D11_24358303	D11	24358303	1.42063e-07	0.0972727
Ghir_D11_24359102	D11	24359102	6.50093e-09	0.112727
Ghir_D11_24359329	D11	24359329	7.92584e-10	0.107273
Ghir_D11_24359571	D11	24359571	9.01227e-09	0.102727
Ghir_D11_24359603	D11	24359603	6.06512e-09	0.114545
Ghir_D11_24359838	D11	24359838	9.88837e-10	0.0936364
Ghir_D11_24359879	D11	24359879	1.98254e-07	0.129091
Ghir_D11_24360661	D11	24360661	1.08259e-08	0.106364
Ghir_D11_24360814	D11	24360814	1.76491e-08	0.106364
Ghir_D11_24360893	D11	24360893	6.1148e-08	0.103636
Ghir_D11_24360899	D11	24360899	2.1356e-07	0.121818
Ghir_D11_24361138	D11	24361138	2.37097e-09	0.100909
Ghir_D11_24361228	D11	24361228	9.46494e-09	0.108182
Ghir_D11_24361316	D11	24361316	1.59898e-08	0.101818
Ghir_D11_24361322	D11	24361322	1.95604e-07	0.123636
Ghir_D11_24361381	D11	24361381	3.71998e-08	0.104545
Ghir_D11_24361422	D11	24361422	4.88826e-08	0.104545
Ghir_D11_24361520	D11	24361520	6.32228e-09	0.103636
Ghir_D11_24361628	D11	24361628	2.7401e-08	0.100909
Ghir_D11_24361836	D11	24361836	1.12449e-08	0.101818
Ghir_D11_24361908	D11	24361908	1.07657e-08	0.110909
Ghir_D11_24361918	D11	24361918	1.36793e-08	0.12
Ghir_D11_24361945	D11	24361945	7.70879e-08	0.105455
Ghir_D11_24362231	D11	24362231	1.34745e-08	0.106364
Ghir_D11_24362299	D11	24362299	1.70317e-08	0.101818
Ghir_D11_24362547	D11	24362547	4.3806e-09	0.105455
Ghir_D11_24362591	D11	24362591	3.26411e-08	0.114545
Ghir_D11_24362694	D11	24362694	1.00705e-08	0.107273
Ghir_D11_24362900	D11	24362900	4.39018e-08	0.0972727
Ghir_D11_24362945	D11	24362945	3.88586e-09	0.102727
Ghir_D11_24363085	D11	24363085	4.9925e-09	0.0990909
Ghir_D11_24363398	D11	24363398	8.53475e-08	0.0936364
Ghir_D11_24363483	D11	24363483	1.45142e-06	0.0963636
Ghir_D11_24363896	D11	24363896	1.44093e-07	0.0990909
Ghir_D11_24364698	D11	24364698	4.72318e-08	0.1
Ghir_D11_24364781	D11	24364781	5.11478e-08	0.107273
Ghir_D11_24365009	D11	24365009	2.3508e-08	0.0963636
Ghir_D11_24366653	D11	24366653	1.70919e-07	0.0927273
Ghir_D11_24367105	D11	24367105	5.99535e-09	0.1
Ghir_D11_24367120	D11	24367120	3.26162e-06	0.128182
Ghir_D11_24367218	D11	24367218	5.89022e-09	0.104545
Ghir_D11_24367229	D11	24367229	1.30652e-07	0.118182
Ghir_D11_24368335	D11	24368335	7.70129e-07	0.08
Ghir_D11_24369112	D11	24369112	3.63778e-09	0.0945455
Ghir_D11_24369255	D11	24369255	6.93869e-08	0.0954545
Ghir_D11_24369378	D11	24369378	1.63574e-07	0.0927273
Ghir_D11_24369431	D11	24369431	4.14955e-08	0.121818
Ghir_D11_24369557	D11	24369557	5.44736e-07	0.106364
Ghir_D11_24369703	D11	24369703	2.27961e-07	0.112727
Ghir_D11_24369899	D11	24369899	1.52637e-08	0.108182
Ghir_D11_24369970	D11	24369970	2.27132e-08	0.113636
Ghir_D11_24370185	D11	24370185	1.74626e-07	0.104545
Ghir_D11_24370236	D11	24370236	4.02324e-08	0.108182
Ghir_D11_24370288	D11	24370288	1.29545e-07	0.107273
Ghir_D11_24370370	D11	24370370	8.51917e-07	0.105455
Ghir_D11_24370507	D11	24370507	1.18054e-06	0.106364
Ghir_D11_24372254	D11	24372254	5.99853e-07	0.115455
Ghir_D11_24372554	D11	24372554	3.69917e-09	0.0981818
Ghir_D11_24372701	D11	24372701	2.37513e-08	0.104545
Ghir_D11_24372814	D11	24372814	9.1585e-09	0.108182
Ghir_D11_24372891	D11	24372891	8.44581e-09	0.112727
Ghir_D11_24372987	D11	24372987	8.63758e-07	0.0963636
Ghir_D11_24373048	D11	24373048	8.55604e-08	0.112727
Ghir_D11_24373576	D11	24373576	5.20353e-07	0.0936364
Ghir_D11_24373623	D11	24373623	7.95852e-08	0.125455
Ghir_D11_24374145	D11	24374145	6.46332e-07	0.0945455
Ghir_D11_24374176	D11	24374176	5.47794e-07	0.107273
Ghir_D11_24374782	D11	24374782	1.13096e-06	0.0945455
Ghir_D11_24375390	D11	24375390	1.52145e-09	0.113636
Ghir_D11_24375539	D11	24375539	5.51187e-09	0.0990909
Ghir_D11_24375613	D11	24375613	4.29043e-08	0.113636
Ghir_D11_24375651	D11	24375651	9.16923e-07	0.113636
Ghir_D11_24375750	D11	24375750	4.18796e-09	0.108182
Ghir_D11_24376089	D11	24376089	3.84244e-07	0.0918182
Ghir_D11_24376124	D11	24376124	1.15421e-05	0.11
Ghir_D11_24377267	D11	24377267	5.17291e-09	0.103636
Ghir_D11_24377469	D11	24377469	2.9165e-08	0.102727
Ghir_D11_24377908	D11	24377908	5.73241e-09	0.100909
Ghir_D11_24377913	D11	24377913	4.59832e-10	0.115455
Ghir_D11_24379069	D11	24379069	1.82118e-08	0.0990909
Ghir_D11_24379557	D11	24379557	8.36074e-07	0.113636
Ghir_D11_24381213	D11	24381213	3.82802e-09	0.106364
Ghir_D11_24381779	D11	24381779	9.50756e-10	0.102727
Ghir_D11_24384592	D11	24384592	1.22743e-08	0.0972727
Ghir_D11_24385053	D11	24385053	2.86106e-09	0.101818
Ghir_D11_24385186	D11	24385186	3.0492e-08	0.109091
Ghir_D11_24385540	D11	24385540	3.97571e-08	0.106364
Ghir_D11_24385942	D11	24385942	4.31372e-08	0.0981818
Ghir_D11_24386329	D11	24386329	5.45629e-08	0.108182
Ghir_D11_24386365	D11	24386365	6.98089e-10	0.113636
Ghir_D11_24386501	D11	24386501	4.78754e-10	0.108182
Ghir_D11_24386960	D11	24386960	1.16599e-08	0.0954545
Ghir_D11_24387799	D11	24387799	4.50261e-09	0.0954545
Ghir_D11_24388650	D11	24388650	1.4406e-07	0.101818
Ghir_D11_24389091	D11	24389091	9.54619e-11	0.1
Ghir_D11_24389151	D11	24389151	8.72856e-08	0.107273
Ghir_D11_24389590	D11	24389590	1.53694e-08	0.0963636
Ghir_D11_24389842	D11	24389842	4.89736e-08	0.102727
Ghir_D11_24389855	D11	24389855	1.342e-06	0.131818
Ghir_D11_24390156	D11	24390156	2.27143e-08	0.1
Ghir_D11_24390333	D11	24390333	2.64212e-08	0.100909
Ghir_D11_24390632	D11	24390632	4.20886e-07	0.0990909
Ghir_D11_24390646	D11	24390646	1.55743e-06	0.115455
Ghir_D11_24391042	D11	24391042	2.94918e-09	0.0990909
Ghir_D11_24391093	D11	24391093	2.23739e-08	0.103636
Ghir_D11_24391454	D11	24391454	6.31389e-08	0.0945455
Ghir_D11_24392031	D11	24392031	6.91786e-09	0.0972727
Ghir_D11_24393251	D11	24393251	3.55229e-10	0.106364
Ghir_D11_24393338	D11	24393338	7.59146e-08	0.113636
Ghir_D11_24393369	D11	24393369	2.92633e-08	0.117273
Ghir_D11_24393632	D11	24393632	6.57238e-07	0.0990909
Ghir_D11_24394069	D11	24394069	7.33241e-09	0.0990909
Ghir_D11_24394501	D11	24394501	4.75465e-08	0.09
Ghir_D11_24394526	D11	24394526	1.82533e-06	0.113636
Ghir_D11_24395032	D11	24395032	4.71015e-08	0.104545
Ghir_D11_24395871	D11	24395871	2.83924e-08	0.1
Ghir_D11_24396913	D11	24396913	4.08371e-09	0.0990909
Ghir_D11_24397109	D11	24397109	4.40729e-08	0.0990909
Ghir_D11_24397280	D11	24397280	1.85591e-08	0.101818
Ghir_D11_24397966	D11	24397966	5.92264e-07	0.0890909
Ghir_D11_24398150	D11	24398150	2.68089e-07	0.110909
Ghir_D11_24398540	D11	24398540	2.24402e-09	0.0981818
Ghir_D11_24398593	D11	24398593	6.39242e-09	0.106364
Ghir_D11_24398614	D11	24398614	3.0313e-07	0.117273
Ghir_D11_24398637	D11	24398637	2.24348e-07	0.112727
Ghir_D11_24399429	D11	24399429	9.23318e-10	0.0972727
Ghir_D11_24399570	D11	24399570	5.54995e-09	0.102727
Ghir_D11_24400302	D11	24400302	4.88217e-08	0.0881818
Ghir_D11_24400396	D11	24400396	6.46478e-06	0.107273
Ghir_D11_24400667	D11	24400667	3.89554e-09	0.112727
Ghir_D11_24401005	D11	24401005	1.55775e-08	0.0963636
Ghir_D11_24402253	D11	24402253	8.47603e-09	0.0981818
Ghir_D11_24402327	D11	24402327	2.13579e-08	0.107273
Ghir_D11_24402687	D11	24402687	1.89271e-08	0.0981818
Ghir_D11_24403063	D11	24403063	1.66428e-08	0.0954545
Ghir_D11_24403130	D11	24403130	3.71032e-09	0.121818
Ghir_D11_24403205	D11	24403205	1.09306e-08	0.115455
Ghir_D11_24403503	D11	24403503	5.31547e-08	0.100909
Ghir_D11_24404887	D11	24404887	3.33428e-09	0.104545
Ghir_D11_24405956	D11	24405956	1.46299e-09	0.0963636
Ghir_D11_24406714	D11	24406714	8.12123e-09	0.0990909
Ghir_D11_24407009	D11	24407009	2.47571e-09	0.0981818
Ghir_D11_24407108	D11	24407108	8.75192e-09	0.106364
Ghir_D11_24408431	D11	24408431	3.29442e-08	0.0945455
Ghir_D11_24408642	D11	24408642	2.81781e-08	0.0927273
Ghir_D11_24408869	D11	24408869	6.36772e-08	0.102727
Ghir_D11_24409058	D11	24409058	9.58587e-09	0.100909
Ghir_D11_24409474	D11	24409474	1.41419e-08	0.0972727
Ghir_D11_24409576	D11	24409576	1.13731e-08	0.100909
Ghir_D11_24410286	D11	24410286	1.82364e-08	0.101818
Ghir_D11_24410935	D11	24410935	1.74321e-09	0.0972727
Ghir_D11_24411371	D11	24411371	3.91619e-10	0.101818
Ghir_D11_24414434	D11	24414434	2.30576e-08	0.104545
Ghir_D11_24414615	D11	24414615	2.91003e-09	0.0990909
Ghir_D11_24414872	D11	24414872	2.3091e-08	0.0963636
Ghir_D11_24415005	D11	24415005	2.963e-08	0.0990909
Ghir_D11_24415600	D11	24415600	1.19823e-06	0.0963636
Ghir_D11_24416956	D11	24416956	7.18771e-10	0.0972727
Ghir_D11_24417184	D11	24417184	1.576e-08	0.102727
Ghir_D11_24417281	D11	24417281	3.17134e-09	0.108182
Ghir_D11_24417290	D11	24417290	2.63166e-08	0.121818
Ghir_D11_24417322	D11	24417322	4.82767e-08	0.112727
Ghir_D11_24418165	D11	24418165	2.2239e-09	0.100909
Ghir_D11_24418504	D11	24418504	2.3632e-08	0.0963636
Ghir_D11_24418563	D11	24418563	9.20584e-08	0.107273
Ghir_D11_24418589	D11	24418589	3.34877e-07	0.114545
Ghir_D11_24418809	D11	24418809	1.18319e-08	0.103636
Ghir_D11_24419138	D11	24419138	1.03709e-08	0.105455
Ghir_D11_24419159	D11	24419159	3.50032e-07	0.117273
Ghir_D11_24419286	D11	24419286	4.09466e-09	0.106364
Ghir_D11_24420030	D11	24420030	2.39183e-09	0.1
Ghir_D11_24420066	D11	24420066	3.4305e-08	0.113636
Ghir_D11_24422096	D11	24422096	7.21758e-09	0.0990909
Ghir_D11_24422805	D11	24422805	4.05814e-08	0.101818
Ghir_D11_24423312	D11	24423312	3.93952e-09	0.0972727
Ghir_D11_24423396	D11	24423396	4.67348e-08	0.0990909
Ghir_D11_24423857	D11	24423857	3.1228e-08	0.0981818
Ghir_D11_24424346	D11	24424346	3.79814e-08	0.0945455
Ghir_D11_24425041	D11	24425041	1.77636e-08	0.1
Ghir_D11_24425376	D11	24425376	1.57126e-08	0.100909
Ghir_D11_24425579	D11	24425579	2.76846e-09	0.103636
Ghir_D11_24425827	D11	24425827	3.10902e-09	0.1
Ghir_D11_24427499	D11	24427499	6.86503e-08	0.104545
Ghir_D11_24427573	D11	24427573	8.46162e-08	0.128182
Ghir_D11_24428308	D11	24428308	2.89258e-08	0.105455
Ghir_D11_24428535	D11	24428535	2.86507e-08	0.104545
Ghir_D11_24429284	D11	24429284	1.94009e-08	0.0963636
Ghir_D11_24429414	D11	24429414	5.44082e-09	0.1
Ghir_D11_24429447	D11	24429447	7.57592e-09	0.109091
Ghir_D11_24429500	D11	24429500	1.167e-07	0.0990909
Ghir_D11_24429565	D11	24429565	1.86566e-08	0.108182
Ghir_D11_24430207	D11	24430207	4.41645e-07	0.0863636
Ghir_D11_24430638	D11	24430638	3.1176e-07	0.107273
Ghir_D11_24430932	D11	24430932	6.5974e-09	0.101818
Ghir_D11_24432352	D11	24432352	5.29518e-08	0.117273
Ghir_D11_24432471	D11	24432471	3.49074e-08	0.111818
Ghir_D11_24432846	D11	24432846	9.67229e-08	0.102727
Ghir_D11_24433236	D11	24433236	2.41424e-09	0.100909
Ghir_D11_24433462	D11	24433462	4.33665e-07	0.0990909
Ghir_D11_24433548	D11	24433548	3.71096e-06	0.136364
Ghir_D11_24433589	D11	24433589	3.65135e-06	0.124545
Ghir_D11_24433946	D11	24433946	1.34647e-08	0.105455
Ghir_D11_24434026	D11	24434026	4.08976e-07	0.127273
Ghir_D11_24434980	D11	24434980	4.13552e-07	0.105455
Ghir_D11_24435210	D11	24435210	5.21056e-09	0.0981818
Ghir_D11_24435738	D11	24435738	4.32711e-09	0.100909
Ghir_D11_24436154	D11	24436154	5.24895e-07	0.101818
Ghir_D11_24436792	D11	24436792	5.78599e-08	0.0945455
Ghir_D11_24436797	D11	24436797	1.16783e-06	0.120909
Ghir_D11_24437617	D11	24437617	6.25425e-06	0.0954545
Ghir_D11_24438956	D11	24438956	8.68763e-09	0.112727
Ghir_D11_24439167	D11	24439167	2.51312e-08	0.103636
Ghir_D11_24439314	D11	24439314	9.45381e-09	0.118182
Ghir_D11_24439420	D11	24439420	1.18885e-05	0.128182
Ghir_D11_24440446	D11	24440446	3.24253e-10	0.0845455
Ghir_D11_24440458	D11	24440458	1.01005e-08	0.112727
Ghir_D11_24440465	D11	24440465	2.10897e-08	0.112727
Ghir_D11_24440636	D11	24440636	1.97842e-10	0.0963636
Ghir_D11_24440672	D11	24440672	7.79614e-10	0.1
Ghir_D11_24441457	D11	24441457	1.84128e-08	0.0945455
Ghir_D11_24441509	D11	24441509	2.50786e-07	0.101818
Ghir_D11_24441649	D11	24441649	4.49126e-09	0.1
Ghir_D11_24441924	D11	24441924	1.58082e-08	0.0990909
Ghir_D11_24442067	D11	24442067	2.2837e-08	0.108182
Ghir_D11_24442117	D11	24442117	3.22678e-08	0.110909
Ghir_D11_24442118	D11	24442118	3.38478e-06	0.134545
Ghir_D11_24442160	D11	24442160	2.63334e-07	0.12
Ghir_D11_24442254	D11	24442254	4.89693e-08	0.102727
Ghir_D11_24442354	D11	24442354	2.63538e-08	0.115455
Ghir_D11_24442356	D11	24442356	3.82087e-08	0.136364
Ghir_D11_24442551	D11	24442551	2.93422e-09	0.1
Ghir_D11_24442647	D11	24442647	4.3772e-08	0.0990909
Ghir_D11_24442720	D11	24442720	2.12854e-09	0.100909
Ghir_D11_24442871	D11	24442871	1.19836e-08	0.1
Ghir_D11_24443308	D11	24443308	2.42155e-08	0.0990909
Ghir_D11_24443434	D11	24443434	4.02744e-09	0.109091
Ghir_D11_24443440	D11	24443440	5.46195e-10	0.133636
Ghir_D11_24443857	D11	24443857	1.27963e-07	0.0927273
Ghir_D11_24444714	D11	24444714	8.54047e-05	0.168182	Ghir_D11	24445921	24448147
Ghir_D11_24445868	D11	24445868	1.93085e-08	0.100909
Ghir_D11_24445870	D11	24445870	4.60756e-08	0.118182
Ghir_D11_24446227	D11	24446227	2.38563e-08	0.0954545
Ghir_D11_24446233	D11	24446233	1.45836e-08	0.113636
Ghir_D11_24446756	D11	24446756	2.67635e-08	0.0890909
Ghir_D11_24446921	D11	24446921	4.95002e-08	0.102727
Ghir_D11_24449372	D11	24449372	1.14258e-07	0.0954545
Ghir_D11_24449394	D11	24449394	1.51363e-07	0.124545
Ghir_D11_24450203	D11	24450203	1.12196e-07	0.0981818
Ghir_D11_24450714	D11	24450714	3.10159e-07	0.11
Ghir_D11_24450752	D11	24450752	4.38315e-08	0.124545
Ghir_D11_24451041	D11	24451041	7.09559e-11	0.0990909
Ghir_D11_24452631	D11	24452631	1.75358e-09	0.0990909
Ghir_D11_24452632	D11	24452632	6.30421e-10	0.121818
Ghir_D11_24452972	D11	24452972	2.17577e-08	0.0981818
Ghir_D11_24453205	D11	24453205	7.35054e-10	0.101818
Ghir_D11_24453507	D11	24453507	1.85032e-08	0.0981818
Ghir_D11_24453523	D11	24453523	9.65534e-10	0.125455
Ghir_D11_24454615	D11	24454615	8.23432e-06	0.108182
Ghir_D11_24455124	D11	24455124	8.07318e-06	0.141818
Ghir_D11_24455930	D11	24455930	5.95359e-07	0.11
Ghir_D11_24456305	D11	24456305	5.61279e-08	0.104545
Ghir_D11_24456336	D11	24456336	1.58117e-08	0.124545
Ghir_D11_24456477	D11	24456477	2.70847e-09	0.108182
Ghir_D11_24456531	D11	24456531	6.45377e-08	0.115455
Ghir_D11_24456545	D11	24456545	2.53236e-08	0.120909
Ghir_D11_24457033	D11	24457033	1.24389e-09	0.102727
Ghir_D11_24457105	D11	24457105	5.36142e-09	0.109091
Ghir_D11_24457220	D11	24457220	2.02236e-08	0.101818
Ghir_D11_24457285	D11	24457285	9.58187e-09	0.101818
Ghir_D11_24457496	D11	24457496	3.30791e-08	0.0972727
Ghir_D11_24457621	D11	24457621	1.54902e-07	0.100909
Ghir_D11_24458158	D11	24458158	6.20789e-09	0.0945455
Ghir_D11_24458693	D11	24458693	6.21322e-08	0.1
Ghir_D11_24458733	D11	24458733	3.40998e-06	0.116364
Ghir_D11_24459211	D11	24459211	4.77303e-09	0.0927273
Ghir_D11_24459242	D11	24459242	4.91631e-08	0.105455
Ghir_D11_24459249	D11	24459249	5.48372e-08	0.108182
Ghir_D11_24459347	D11	24459347	1.25325e-08	0.0918182
Ghir_D11_24459553	D11	24459553	1.03164e-08	0.0990909
Ghir_D11_24459664	D11	24459664	1.12079e-08	0.106364
Ghir_D11_24459873	D11	24459873	2.72795e-08	0.0954545
Ghir_D11_24460232	D11	24460232	2.36932e-06	0.103636
Ghir_D11_24460649	D11	24460649	2.06256e-08	0.100909
Ghir_D11_24460718	D11	24460718	5.9379e-09	0.0981818
Ghir_D11_24460865	D11	24460865	1.76353e-09	0.100909
Ghir_D11_24461198	D11	24461198	5.80556e-09	0.101818
Ghir_D11_24461227	D11	24461227	8.50248e-09	0.11
Ghir_D11_24461278	D11	24461278	2.67907e-09	0.103636
Ghir_D11_24461339	D11	24461339	7.08267e-10	0.104545
Ghir_D11_24461452	D11	24461452	5.93462e-09	0.1
Ghir_D11_24461635	D11	24461635	8.3351e-10	0.103636
Ghir_D11_24461716	D11	24461716	2.739e-09	0.104545
Ghir_D11_24461728	D11	24461728	2.51782e-09	0.117273
Ghir_D11_24461887	D11	24461887	3.73147e-09	0.0927273
Ghir_D11_24462116	D11	24462116	2.16172e-08	0.0981818
Ghir_D11_24462140	D11	24462140	1.12039e-06	0.109091
Ghir_D11_24462255	D11	24462255	3.35571e-08	0.0954545
Ghir_D11_24462273	D11	24462273	1.0259e-08	0.107273
Ghir_D11_24462280	D11	24462280	1.58599e-07	0.124545
Ghir_D11_24462350	D11	24462350	6.77242e-10	0.109091
Ghir_D11_24462356	D11	24462356	1.67786e-07	0.129091
Ghir_D11_24462402	D11	24462402	3.93619e-07	0.122727
Ghir_D11_24462452	D11	24462452	9.63044e-07	0.117273
Ghir_D11_24462656	D11	24462656	2.85176e-08	0.106364
Ghir_D11_24462697	D11	24462697	5.98337e-08	0.124545
Ghir_D11_24462714	D11	24462714	2.51522e-07	0.122727
Ghir_D11_24462770	D11	24462770	1.57979e-07	0.115455
Ghir_D11_24462816	D11	24462816	5.99254e-08	0.118182
Ghir_D11_24462848	D11	24462848	3.75397e-09	0.120909
Ghir_D11_24462875	D11	24462875	1.17243e-09	0.121818
Ghir_D11_24462898	D11	24462898	1.99675e-09	0.12
Ghir_D11_24463006	D11	24463006	3.48692e-08	0.103636
Ghir_D11_24463047	D11	24463047	4.22281e-08	0.12
Ghir_D11_24463087	D11	24463087	2.62277e-07	0.116364
Ghir_D11_24463238	D11	24463238	4.05379e-09	0.0981818
Ghir_D11_24463379	D11	24463379	1.25356e-09	0.103636
Ghir_D11_24463381	D11	24463381	8.11158e-07	0.133636
Ghir_D11_24463966	D11	24463966	2.98974e-09	0.104545
Ghir_D11_24463983	D11	24463983	3.66416e-09	0.113636
Ghir_D11_24464047	D11	24464047	3.74851e-09	0.100909
Ghir_D11_24464130	D11	24464130	3.66865e-09	0.117273
Ghir_D11_24464184	D11	24464184	7.0266e-10	0.108182
Ghir_D11_24464241	D11	24464241	8.72164e-10	0.0990909
Ghir_D11_24464292	D11	24464292	7.38234e-10	0.106364
Ghir_D11_24464435	D11	24464435	8.54894e-09	0.0981818
Ghir_D11_24464522	D11	24464522	2.27181e-08	0.0927273
Ghir_D11_24464593	D11	24464593	1.61591e-08	0.104545
Ghir_D11_24464699	D11	24464699	3.15917e-09	0.0981818
Ghir_D11_24464701	D11	24464701	2.66822e-08	0.113636
Ghir_D11_24464881	D11	24464881	6.4953e-09	0.1
Ghir_D11_24465027	D11	24465027	4.14451e-09	0.0954545
Ghir_D11_24465252	D11	24465252	6.66283e-08	0.0881818
Ghir_D11_24465635	D11	24465635	8.87888e-08	0.0909091
Ghir_D11_24466182	D11	24466182	1.51128e-09	0.108182
Ghir_D11_24466367	D11	24466367	7.6011e-08	0.102727
Ghir_D11_24466426	D11	24466426	8.98538e-08	0.109091
Ghir_D11_24466823	D11	24466823	1.5506e-09	0.101818
Ghir_D11_24466835	D11	24466835	4.24242e-09	0.123636
Ghir_D11_24467012	D11	24467012	1.81966e-09	0.101818
Ghir_D11_24467056	D11	24467056	6.58932e-10	0.107273
Ghir_D11_24467083	D11	24467083	2.63044e-09	0.105455
Ghir_D11_24467200	D11	24467200	1.34579e-09	0.101818
Ghir_D11_24467353	D11	24467353	1.83284e-09	0.0945455
Ghir_D11_24467402	D11	24467402	6.13089e-09	0.103636
Ghir_D11_24467573	D11	24467573	1.51291e-09	0.0990909
Ghir_D11_24467643	D11	24467643	2.07899e-07	0.114545
Ghir_D11_24467683	D11	24467683	4.89782e-09	0.127273
Ghir_D11_24467810	D11	24467810	6.5974e-08	0.105455
Ghir_D11_24467902	D11	24467902	3.36389e-09	0.116364
Ghir_D11_24468116	D11	24468116	1.1124e-06	0.107273
Ghir_D11_24468568	D11	24468568	3.71745e-09	0.105455
Ghir_D11_24468704	D11	24468704	4.14277e-07	0.0890909
Ghir_D11_24468833	D11	24468833	7.96245e-08	0.104545
Ghir_D11_24468839	D11	24468839	8.02979e-07	0.13
Ghir_D11_24468886	D11	24468886	5.44179e-08	0.112727
Ghir_D11_24468907	D11	24468907	7.46233e-08	0.121818
Ghir_D11_24469433	D11	24469433	5.34505e-08	0.0963636
Ghir_D11_24469448	D11	24469448	1.70156e-06	0.116364
Ghir_D11_24469528	D11	24469528	1.73945e-08	0.1
Ghir_D11_24469778	D11	24469778	2.75465e-08	0.103636
Ghir_D11_24469808	D11	24469808	1.54452e-08	0.11
Ghir_D11_24469814	D11	24469814	8.41587e-10	0.119091
Ghir_D11_24469815	D11	24469815	7.38195e-09	0.12
Ghir_D11_24469822	D11	24469822	1.60081e-10	0.119091
Ghir_D11_24469856	D11	24469856	1.60016e-09	0.106364
Ghir_D11_24470015	D11	24470015	9.90485e-10	0.0972727
Ghir_D11_24470083	D11	24470083	5.07622e-09	0.107273
Ghir_D11_24470191	D11	24470191	4.34708e-08	0.103636
Ghir_D11_24470206	D11	24470206	3.40428e-09	0.124545
Ghir_D11_24470231	D11	24470231	8.23696e-11	0.118182
Ghir_D11_24470233	D11	24470233	1.62998e-10	0.122727
Ghir_D11_24471198	D11	24471198	1.01897e-09	0.102727
Ghir_D11_24471241	D11	24471241	4.94785e-11	0.104545
Ghir_D11_24471310	D11	24471310	6.74377e-11	0.0963636
Ghir_D11_24471371	D11	24471371	1.56107e-08	0.1
Ghir_D11_24471474	D11	24471474	9.22872e-09	0.104545
Ghir_D11_24471485	D11	24471485	5.20722e-10	0.11
Ghir_D11_24471521	D11	24471521	2.27872e-09	0.101818
Ghir_D11_24471555	D11	24471555	8.36216e-08	0.107273
Ghir_D11_24471640	D11	24471640	1.35676e-08	0.0981818
Ghir_D11_24471664	D11	24471664	2.62752e-07	0.111818
Ghir_D11_24471668	D11	24471668	4.0865e-07	0.118182
Ghir_D11_24471676	D11	24471676	1.2302e-07	0.119091
Ghir_D11_24471705	D11	24471705	3.39067e-08	0.110909
Ghir_D11_24471715	D11	24471715	6.16993e-08	0.123636
Ghir_D11_24472190	D11	24472190	1.61708e-09	0.101818
Ghir_D11_24472232	D11	24472232	1.04842e-08	0.104545
Ghir_D11_24472289	D11	24472289	6.81553e-09	0.104545
Ghir_D11_24472400	D11	24472400	1.10818e-08	0.0981818
Ghir_D11_24472515	D11	24472515	1.55304e-08	0.100909
Ghir_D11_24472570	D11	24472570	6.79077e-09	0.108182
Ghir_D11_24472632	D11	24472632	1.09484e-09	0.105455
Ghir_D11_24472673	D11	24472673	2.12031e-08	0.123636
Ghir_D11_24472736	D11	24472736	5.96936e-07	0.12
Ghir_D11_24473328	D11	24473328	1.31175e-07	0.109091
Ghir_D11_24473565	D11	24473565	7.89487e-09	0.109091
Ghir_D11_24473855	D11	24473855	4.71346e-08	0.101818
Ghir_D11_24474340	D11	24474340	1.10846e-07	0.109091
Ghir_D11_24474370	D11	24474370	2.14598e-06	0.128182
Ghir_D11_24474407	D11	24474407	2.83163e-07	0.119091
Ghir_D11_24474453	D11	24474453	4.17522e-08	0.133636
Ghir_D11_24474598	D11	24474598	8.85256e-08	0.110909
Ghir_D11_24475277	D11	24475277	6.94536e-08	0.100909
Ghir_D11_24475372	D11	24475372	5.79136e-09	0.106364
Ghir_D11_24475929	D11	24475929	2.89468e-09	0.0927273
Ghir_D11_24475935	D11	24475935	7.79301e-08	0.120909
Ghir_D11_24476911	D11	24476911	2.94965e-09	0.0990909
Ghir_D11_24479956	D11	24479956	1.33226e-07	0.0954545
Ghir_D11_24481903	D11	24481903	2.0333e-09	0.0945455
Ghir_D11_24482337	D11	24482337	1.70537e-07	0.0845455
Ghir_D11_24483131	D11	24483131	1.30033e-05	0.12
Ghir_D11_24483468	D11	24483468	1.02741e-07	0.102727
Ghir_D11_24483499	D11	24483499	6.1884e-07	0.12
Ghir_D11_24483518	D11	24483518	1.41145e-06	0.124545
Ghir_D11_24483544	D11	24483544	1.13389e-06	0.126364
Ghir_D11_24484014	D11	24484014	9.26138e-09	0.1
Ghir_D11_24484397	D11	24484397	1.49295e-08	0.102727
Ghir_D11_24484402	D11	24484402	6.06147e-08	0.135455
Ghir_D11_24484952	D11	24484952	2.963e-09	0.101818
Ghir_D11_24484967	D11	24484967	5.05011e-09	0.112727
Ghir_D11_24485077	D11	24485077	3.49735e-09	0.103636
Ghir_D11_24485521	D11	24485521	2.16142e-08	0.0990909
Ghir_D11_24485711	D11	24485711	7.72692e-09	0.100909
Ghir_D11_24485784	D11	24485784	3.32186e-09	0.106364
Ghir_D11_24485854	D11	24485854	1.3548e-08	0.108182
Ghir_D11_24485905	D11	24485905	6.68121e-07	0.109091
Ghir_D11_24486048	D11	24486048	1.8583e-08	0.105455
Ghir_D11_24486081	D11	24486081	1.70951e-08	0.123636
Ghir_D11_24486138	D11	24486138	3.28419e-08	0.109091
Ghir_D11_24486291	D11	24486291	1.89551e-08	0.103636
Ghir_D11_24486914	D11	24486914	2.15068e-09	0.0990909
Ghir_D11_24486964	D11	24486964	9.32054e-09	0.0972727
Ghir_D11_24487094	D11	24487094	3.55854e-10	0.100909
Ghir_D11_24487205	D11	24487205	1.04333e-09	0.103636
Ghir_D11_24487460	D11	24487460	9.69903e-09	0.0945455
Ghir_D11_24487636	D11	24487636	1.79614e-09	0.0945455
Ghir_D11_24487637	D11	24487637	2.96902e-08	0.110909
Ghir_D11_24487653	D11	24487653	6.24135e-08	0.112727
Ghir_D11_24487729	D11	24487729	5.39289e-08	0.105455
Ghir_D11_24487904	D11	24487904	2.59853e-07	0.0981818
Ghir_D11_24487951	D11	24487951	5.61892e-07	0.106364
Ghir_D11_24488009	D11	24488009	5.67907e-08	0.112727
Ghir_D11_24488444	D11	24488444	1.70574e-09	0.0972727
Ghir_D11_24488488	D11	24488488	5.50039e-08	0.1
Ghir_D11_24488638	D11	24488638	1.16845e-08	0.0963636
Ghir_D11_24488639	D11	24488639	4.72802e-07	0.116364
Ghir_D11_24489003	D11	24489003	1.39804e-09	0.102727
Ghir_D11_24489008	D11	24489008	1.6889e-08	0.124545
Ghir_D11_24489036	D11	24489036	7.58328e-09	0.113636
Ghir_D11_24489050	D11	24489050	5.38899e-09	0.111818
Ghir_D11_24489064	D11	24489064	9.13217e-07	0.103636
Ghir_D11_24489386	D11	24489386	1.50539e-08	0.0963636
Ghir_D11_24489436	D11	24489436	3.01535e-08	0.113636
Ghir_D11_24489480	D11	24489480	1.30182e-07	0.109091
Ghir_D11_24489575	D11	24489575	4.65316e-09	0.109091
Ghir_D11_24489614	D11	24489614	2.23141e-08	0.115455
Ghir_D11_24489849	D11	24489849	1.77673e-09	0.101818
Ghir_D11_24490143	D11	24490143	9.54691e-11	0.102727
Ghir_D11_24490286	D11	24490286	5.73444e-09	0.107273
Ghir_D11_24490349	D11	24490349	2.48023e-08	0.102727
Ghir_D11_24490809	D11	24490809	3.68181e-09	0.0990909
Ghir_D11_24490852	D11	24490852	5.28165e-07	0.118182
Ghir_D11_24490864	D11	24490864	1.47386e-06	0.127273
Ghir_D11_24490950	D11	24490950	3.43321e-07	0.103636
Ghir_D11_24491446	D11	24491446	1.21869e-08	0.0990909
Ghir_D11_24491633	D11	24491633	8.93897e-10	0.122727
Ghir_D11_24492271	D11	24492271	1.94972e-05	0.120909
Ghir_D11_24493232	D11	24493232	4.29182e-09	0.0990909
Ghir_D11_24493961	D11	24493961	1.90034e-06	0.100909
Ghir_D11_24494253	D11	24494253	1.36389e-07	0.115455
Ghir_D11_24494896	D11	24494896	6.57428e-08	0.0981818
Ghir_D11_24496659	D11	24496659	1.67265e-08	0.102727
Ghir_D11_24496942	D11	24496942	6.92399e-09	0.0972727
Ghir_D11_24498191	D11	24498191	2.57355e-07	0.0854545
Ghir_D11_24502404	D11	24502404	3.99212e-07	0.0972727
Ghir_D11_24503655	D11	24503655	3.13949e-08	0.114545
Ghir_D11_24503724	D11	24503724	5.67007e-09	0.108182
Ghir_D11_24503817	D11	24503817	2.92809e-09	0.108182
Ghir_D11_24504102	D11	24504102	4.86664e-08	0.0972727
Ghir_D11_24504937	D11	24504937	7.08208e-09	0.104545
Ghir_D11_24505064	D11	24505064	1.89525e-06	0.0981818
Ghir_D11_24505788	D11	24505788	2.75675e-08	0.0954545
Ghir_D11_24505873	D11	24505873	6.60958e-07	0.0990909
Ghir_D11_24506004	D11	24506004	4.29221e-09	0.0945455
Ghir_D11_24506095	D11	24506095	2.99469e-09	0.101818
Ghir_D11_24506187	D11	24506187	1.29205e-06	0.105455
Ghir_D11_24506459	D11	24506459	6.39713e-08	0.0963636
Ghir_D11_24506496	D11	24506496	1.47971e-06	0.164545
Ghir_D11_24506749	D11	24506749	5.21522e-08	0.0945455
Ghir_D11_24506948	D11	24506948	2.53986e-08	0.0972727
Ghir_D11_24507045	D11	24507045	9.8621e-06	0.0972727
Ghir_D11_24507393	D11	24507393	1.28388e-07	0.0863636
Ghir_D11_24508581	D11	24508581	8.15996e-07	0.105455
Ghir_D11_24509288	D11	24509288	1.20511e-05	0.100909
Ghir_D11_24509468	D11	24509468	8.07445e-08	0.0990909
Ghir_D11_24509559	D11	24509559	5.6367e-09	0.0936364
Ghir_D11_24509604	D11	24509604	1.39191e-08	0.1
Ghir_D11_24509611	D11	24509611	5.26845e-07	0.109091
Ghir_D11_24509644	D11	24509644	8.24676e-07	0.102727
Ghir_D11_24510064	D11	24510064	1.81664e-08	0.0981818
Ghir_D11_24510164	D11	24510164	5.57856e-08	0.104545
Ghir_D11_24510189	D11	24510189	5.30303e-07	0.119091
Ghir_D11_24510201	D11	24510201	1.6971e-07	0.114545
Ghir_D11_24510268	D11	24510268	1.9036e-08	0.0963636
Ghir_D11_24510311	D11	24510311	5.84703e-08	0.1
Ghir_D11_24510385	D11	24510385	1.01433e-06	0.102727
Ghir_D11_24510528	D11	24510528	6.90527e-09	0.105455
Ghir_D11_24510579	D11	24510579	8.52018e-08	0.103636
Ghir_D11_24510734	D11	24510734	4.29374e-08	0.103636
Ghir_D11_24510770	D11	24510770	6.37593e-07	0.100909
Ghir_D11_24510818	D11	24510818	1.11636e-06	0.0845455
Ghir_D11_24510855	D11	24510855	4.41199e-07	0.0945455
Ghir_D11_24511036	D11	24511036	4.19574e-06	0.0763636
Ghir_D11_24511288	D11	24511288	3.36725e-07	0.0845455
Ghir_D11_24511534	D11	24511534	2.69249e-07	0.0809091
Ghir_D11_24511579	D11	24511579	3.3132e-08	0.0936364
Ghir_D11_24511655	D11	24511655	1.01985e-07	0.0763636
Ghir_D11_24511661	D11	24511661	4.88441e-07	0.0945455
Ghir_D11_24511664	D11	24511664	1.73591e-06	0.0881818
Ghir_D11_24511688	D11	24511688	4.11886e-06	0.0918182
Ghir_D11_24511741	D11	24511741	3.40984e-07	0.127273
Ghir_D11_24511943	D11	24511943	1.26662e-07	0.0936364
Ghir_D11_24511962	D11	24511962	9.71063e-07	0.114545
Ghir_D11_24512183	D11	24512183	1.2784e-09	0.0990909
Ghir_D11_24512313	D11	24512313	1.03414e-08	0.102727
Ghir_D11_24512316	D11	24512316	3.25808e-08	0.118182
Ghir_D11_24512334	D11	24512334	1.20005e-07	0.111818
Ghir_D11_24512382	D11	24512382	1.16209e-08	0.102727
Ghir_D11_24512384	D11	24512384	6.96769e-09	0.108182
Ghir_D11_24512649	D11	24512649	6.75271e-10	0.0927273
Ghir_D11_24512771	D11	24512771	1.04496e-08	0.104545
Ghir_D11_24512830	D11	24512830	3.19669e-08	0.109091
Ghir_D11_24512856	D11	24512856	1.54096e-07	0.115455
Ghir_D11_24512928	D11	24512928	7.87455e-09	0.107273
Ghir_D11_24512940	D11	24512940	1.47592e-09	0.123636
Ghir_D11_24513130	D11	24513130	1.44978e-07	0.0981818
Ghir_D11_24513228	D11	24513228	5.23581e-08	0.106364
Ghir_D11_24513329	D11	24513329	4.95051e-09	0.0990909
Ghir_D11_24513360	D11	24513360	1.53317e-09	0.109091
Ghir_D11_24513386	D11	24513386	4.58981e-09	0.111818
Ghir_D11_24513691	D11	24513691	6.80651e-07	0.0763636
Ghir_D11_24513790	D11	24513790	5.30222e-08	0.1
Ghir_D11_24513817	D11	24513817	8.65297e-08	0.102727
Ghir_D11_24514295	D11	24514295	1.4976e-09	0.0981818
Ghir_D11_24514414	D11	24514414	5.21088e-10	0.0872727
Ghir_D11_24514430	D11	24514430	4.68338e-08	0.107273
Ghir_D11_24514520	D11	24514520	3.84271e-09	0.0890909
Ghir_D11_24514547	D11	24514547	2.82555e-08	0.0936364
Ghir_D11_24514657	D11	24514657	8.24068e-07	0.0854545
Ghir_D11_24514789	D11	24514789	3.34267e-09	0.0981818
Ghir_D11_24514946	D11	24514946	1.21224e-09	0.106364
Ghir_D11_24514992	D11	24514992	2.25709e-08	0.110909
Ghir_D11_24515282	D11	24515282	1.88787e-08	0.100909
Ghir_D11_24515668	D11	24515668	1.0484e-09	0.0918182
Ghir_D11_24515751	D11	24515751	1.14947e-09	0.1
Ghir_D11_24515876	D11	24515876	9.00822e-10	0.101818
Ghir_D11_24515959	D11	24515959	1.08818e-08	0.105455
Ghir_D11_24516093	D11	24516093	1.07901e-07	0.101818
Ghir_D11_24516212	D11	24516212	1.43694e-08	0.0972727
Ghir_D11_24516249	D11	24516249	7.99458e-09	0.115455
Ghir_D11_24516390	D11	24516390	6.41338e-07	0.0981818
Ghir_D11_24516517	D11	24516517	3.38396e-09	0.110909
Ghir_D11_24516521	D11	24516521	3.25456e-08	0.117273
Ghir_D11_24516547	D11	24516547	1.164e-08	0.108182
Ghir_D11_24516732	D11	24516732	6.65995e-08	0.0990909
Ghir_D11_24516940	D11	24516940	1.37483e-06	0.111818
Ghir_D11_24516989	D11	24516989	1.12876e-07	0.104545
Ghir_D11_24517004	D11	24517004	3.29554e-08	0.121818
Ghir_D11_24517016	D11	24517016	6.16156e-08	0.118182
Ghir_D11_24517073	D11	24517073	3.55237e-08	0.116364
Ghir_D11_24517097	D11	24517097	2.49296e-08	0.111818
Ghir_D11_24517118	D11	24517118	1.04034e-07	0.119091
Ghir_D11_24517144	D11	24517144	5.73932e-09	0.108182
Ghir_D11_24517320	D11	24517320	2.45141e-08	0.0890909
Ghir_D11_24517355	D11	24517355	4.23241e-08	0.107273
Ghir_D11_24517601	D11	24517601	3.65666e-08	0.0972727
Ghir_D11_24517705	D11	24517705	2.97603e-09	0.0990909
Ghir_D11_24518036	D11	24518036	3.09035e-07	0.118182
Ghir_D11_24518163	D11	24518163	6.80347e-09	0.0981818
Ghir_D11_24518343	D11	24518343	2.9074e-09	0.103636
Ghir_D11_24518398	D11	24518398	4.84223e-08	0.1
Ghir_D11_24518477	D11	24518477	4.12577e-09	0.0963636
Ghir_D11_24518606	D11	24518606	4.74494e-08	0.152727
Ghir_D11_24518691	D11	24518691	2.60988e-08	0.0918182
Ghir_D11_24518771	D11	24518771	6.07282e-05	0.0836364
Ghir_D11_24518831	D11	24518831	3.58578e-06	0.0918182
Ghir_D11_24518877	D11	24518877	1.13894e-07	0.1
Ghir_D11_24519118	D11	24519118	5.44482e-09	0.0981818
Ghir_D11_24519286	D11	24519286	2.79661e-09	0.0990909
Ghir_D11_24519287	D11	24519287	2.62296e-07	0.110909
Ghir_D11_24519318	D11	24519318	2.81934e-08	0.0990909
Ghir_D11_24519399	D11	24519399	2.5741e-08	0.100909
Ghir_D11_24519453	D11	24519453	6.60632e-08	0.103636
Ghir_D11_24519460	D11	24519460	1.15389e-06	0.120909
Ghir_D11_24519488	D11	24519488	3.70535e-07	0.110909
Ghir_D11_24519666	D11	24519666	6.56707e-10	0.0972727
Ghir_D11_24519668	D11	24519668	2.05101e-09	0.119091
Ghir_D11_24519827	D11	24519827	3.3167e-06	0.100909
Ghir_D11_24519906	D11	24519906	1.99672e-06	0.104545
Ghir_D11_24520021	D11	24520021	4.22248e-07	0.104545
Ghir_D11_24520221	D11	24520221	8.1335e-08	0.0972727
Ghir_D11_24520222	D11	24520222	9.57373e-07	0.106364
Ghir_D11_24520385	D11	24520385	1.78873e-08	0.100909
Ghir_D11_24520422	D11	24520422	1.75523e-07	0.114545
Ghir_D11_24520559	D11	24520559	3.01836e-08	0.0936364
Ghir_D11_24520613	D11	24520613	4.15111e-08	0.1
Ghir_D11_24520635	D11	24520635	2.73385e-08	0.116364
Ghir_D11_24520652	D11	24520652	7.48556e-09	0.117273
Ghir_D11_24520743	D11	24520743	1.34645e-08	0.104545
Ghir_D11_24521129	D11	24521129	1.1122e-09	0.100909
Ghir_D11_24521151	D11	24521151	6.39017e-08	0.12
Ghir_D11_24521259	D11	24521259	2.48898e-07	0.1
Ghir_D11_24521523	D11	24521523	5.57826e-08	0.0981818
Ghir_D11_24521544	D11	24521544	2.56159e-07	0.111818
Ghir_D11_24521599	D11	24521599	1.73114e-07	0.0990909
Ghir_D11_24521654	D11	24521654	5.74531e-07	0.100909
Ghir_D11_24521908	D11	24521908	6.01567e-06	0.0845455
Ghir_D11_24521927	D11	24521927	4.12665e-07	0.0972727
Ghir_D11_24522138	D11	24522138	4.84481e-06	0.0681818
Ghir_D11_24522521	D11	24522521	2.15749e-07	0.09
Ghir_D11_24522599	D11	24522599	4.7069e-09	0.0918182
Ghir_D11_24522981	D11	24522981	7.74634e-08	0.0972727
Ghir_D11_24523453	D11	24523453	1.3952e-07	0.0772727
Ghir_D11_24523533	D11	24523533	6.34945e-08	0.104545
Ghir_D11_24524745	D11	24524745	4.98416e-10	0.11
Ghir_D11_24524809	D11	24524809	2.20164e-08	0.110909
Ghir_D11_24525188	D11	24525188	3.37328e-08	0.0981818
Ghir_D11_24525340	D11	24525340	9.61248e-07	0.12
Ghir_D11_24525636	D11	24525636	7.36223e-09	0.124545
Ghir_D11_24527604	D11	24527604	3.02878e-09	0.101818
Ghir_D11_24527676	D11	24527676	1.43201e-08	0.0981818
Ghir_D11_24527760	D11	24527760	1.79237e-08	0.109091
Ghir_D11_24528831	D11	24528831	9.83599e-08	0.0963636
Ghir_D11_24528853	D11	24528853	3.78356e-06	0.160909
Ghir_D11_24529014	D11	24529014	5.79126e-07	0.113636
Ghir_D11_24529227	D11	24529227	3.29913e-08	0.107273
Ghir_D11_24529289	D11	24529289	5.04096e-07	0.107273
Ghir_D11_24529444	D11	24529444	2.84089e-09	0.102727
Ghir_D11_24529660	D11	24529660	7.84013e-07	0.0927273
Ghir_D11_24529902	D11	24529902	4.37105e-05	0.0963636
Ghir_D11_24530262	D11	24530262	5.19475e-07	0.0936364
Ghir_D11_24530754	D11	24530754	1.41733e-07	0.100909
Ghir_D11_24542044	D11	24542044	6.56843e-07	0.107273
Ghir_D11_24542122	D11	24542122	5.1024e-09	0.0990909
Ghir_D11_24542211	D11	24542211	3.19864e-07	0.108182
Ghir_D11_24542228	D11	24542228	8.2281e-08	0.112727
Ghir_D11_24542328	D11	24542328	4.40129e-08	0.0981818
Ghir_D11_24542357	D11	24542357	1.67464e-08	0.109091
Ghir_D11_24542551	D11	24542551	1.06814e-08	0.102727
Ghir_D11_24542685	D11	24542685	5.88773e-08	0.102727
Ghir_D11_24542756	D11	24542756	1.52985e-06	0.110909
Ghir_D11_24542830	D11	24542830	9.0714e-07	0.11
Ghir_D11_24542900	D11	24542900	1.88852e-08	0.109091
Ghir_D11_24543200	D11	24543200	1.86517e-09	0.101818
Ghir_D11_24543241	D11	24543241	6.71272e-10	0.11
Ghir_D11_24543245	D11	24543245	1.34247e-08	0.114545
Ghir_D11_24543284	D11	24543284	4.38449e-08	0.108182
Ghir_D11_24543328	D11	24543328	1.79871e-09	0.111818
Ghir_D11_24543353	D11	24543353	2.83056e-10	0.116364
Ghir_D11_24543757	D11	24543757	3.47808e-10	0.0909091
Ghir_D11_24543819	D11	24543819	3.67375e-08	0.121818
Ghir_D11_24543836	D11	24543836	5.58094e-08	0.124545
Ghir_D11_24543947	D11	24543947	6.11617e-08	0.115455
Ghir_D11_24544194	D11	24544194	7.07346e-06	0.102727
Ghir_D11_24544801	D11	24544801	2.73198e-06	0.142727
Ghir_D11_24545110	D11	24545110	1.0772e-07	0.103636
Ghir_D11_24545145	D11	24545145	6.39028e-09	0.102727
Ghir_D11_24545296	D11	24545296	2.1385e-09	0.0981818
Ghir_D11_24545427	D11	24545427	1.24486e-08	0.103636
Ghir_D11_24545838	D11	24545838	1.19383e-08	0.100909
Ghir_D11_24545990	D11	24545990	3.3805e-08	0.0954545
Ghir_D11_24545996	D11	24545996	1.23958e-07	0.115455
Ghir_D11_24546036	D11	24546036	4.23187e-08	0.112727
Ghir_D11_24546114	D11	24546114	1.07169e-08	0.102727
Ghir_D11_24546563	D11	24546563	2.49469e-07	0.09
Ghir_D11_24546633	D11	24546633	3.55193e-06	0.109091
Ghir_D11_24546778	D11	24546778	7.32975e-08	0.105455
Ghir_D11_24546973	D11	24546973	7.00024e-08	0.106364
Ghir_D11_24547704	D11	24547704	2.23568e-07	0.118182
Ghir_D11_24547720	D11	24547720	1.00036e-07	0.13
Ghir_D11_24548615	D11	24548615	1.06059e-06	0.126364
Ghir_D11_24548857	D11	24548857	2.58413e-08	0.101818
Ghir_D11_24550108	D11	24550108	6.25433e-06	0.0845455
Ghir_D11_24550835	D11	24550835	1.14665e-06	0.109091
Ghir_D11_24552037	D11	24552037	6.80626e-09	0.11
Ghir_D11_24552145	D11	24552145	2.04049e-07	0.0981818
Ghir_D11_24552834	D11	24552834	1.8458e-09	0.0981818
Ghir_D11_24552887	D11	24552887	2.80304e-09	0.109091
Ghir_D11_24553245	D11	24553245	2.97515e-08	0.103636
Ghir_D11_24553456	D11	24553456	8.43516e-10	0.0981818
Ghir_D11_24553856	D11	24553856	3.12373e-08	0.0890909
Ghir_D11_24555120	D11	24555120	3.04866e-07	0.0972727
Ghir_D11_24555153	D11	24555153	2.35625e-06	0.117273
Ghir_D11_24555269	D11	24555269	1.28481e-07	0.0972727
Ghir_D11_24555401	D11	24555401	1.19768e-07	0.0990909
Ghir_D11_24555413	D11	24555413	3.76307e-08	0.120909
Ghir_D11_24555581	D11	24555581	1.50874e-08	0.0954545
Ghir_D11_24555635	D11	24555635	6.13756e-08	0.113636
Ghir_D11_24555903	D11	24555903	3.25221e-08	0.106364
Ghir_D11_24555953	D11	24555953	8.98311e-08	0.124545
Ghir_D11_24556179	D11	24556179	7.1364e-09	0.104545
Ghir_D11_24556236	D11	24556236	4.88054e-08	0.112727
Ghir_D11_24556883	D11	24556883	2.78852e-09	0.0981818
Ghir_D11_24556975	D11	24556975	1.187e-08	0.1
Ghir_D11_24557144	D11	24557144	5.63441e-09	0.106364
Ghir_D11_24557340	D11	24557340	1.0461e-08	0.101818
Ghir_D11_24557395	D11	24557395	7.30203e-09	0.111818
Ghir_D11_24557672	D11	24557672	7.56973e-08	0.1
Ghir_D11_24558077	D11	24558077	2.82294e-08	0.0990909
Ghir_D11_24558201	D11	24558201	9.87353e-08	0.105455
Ghir_D11_24558202	D11	24558202	2.37213e-06	0.133636
Ghir_D11_24558214	D11	24558214	1.17456e-06	0.130909
Ghir_D11_24558268	D11	24558268	9.17024e-05	0.118182
Ghir_D11_24558293	D11	24558293	7.42614e-07	0.121818
Ghir_D11_24558612	D11	24558612	9.73049e-09	0.0963636
Ghir_D11_24559136	D11	24559136	1.7528e-08	0.0972727
Ghir_D11_24559540	D11	24559540	1.4214e-09	0.0918182
Ghir_D11_24559649	D11	24559649	4.70927e-08	0.0954545
Ghir_D11_24559909	D11	24559909	1.76124e-08	0.0990909
Ghir_D11_24560439	D11	24560439	3.83061e-09	0.0918182
Ghir_D11_24560553	D11	24560553	8.91764e-09	0.117273
Ghir_D11_24560632	D11	24560632	3.40472e-07	0.112727
Ghir_D11_24560804	D11	24560804	4.26535e-09	0.1
Ghir_D11_24560962	D11	24560962	5.31641e-08	0.0990909
Ghir_D11_24561162	D11	24561162	1.18061e-08	0.1
Ghir_D11_24561547	D11	24561547	2.61585e-08	0.1
Ghir_D11_24561755	D11	24561755	7.40068e-09	0.0972727
Ghir_D11_24561905	D11	24561905	4.54714e-06	0.158182
Ghir_D11_24561934	D11	24561934	4.70536e-05	0.178182
Ghir_D11_24562422	D11	24562422	1.0359e-06	0.143636
Ghir_D11_24563488	D11	24563488	4.59781e-09	0.118182
Ghir_D11_24563665	D11	24563665	6.98355e-08	0.0972727
Ghir_D11_24563815	D11	24563815	8.75831e-09	0.107273
Ghir_D11_24564050	D11	24564050	3.1372e-07	0.109091
Ghir_D11_24564200	D11	24564200	3.7043e-08	0.103636
Ghir_D11_24564271	D11	24564271	2.8702e-07	0.107273
Ghir_D11_24564328	D11	24564328	2.7044e-07	0.116364
Ghir_D11_24564388	D11	24564388	6.893e-08	0.108182
Ghir_D11_24564732	D11	24564732	2.61899e-09	0.1
Ghir_D11_24564738	D11	24564738	6.796e-11	0.114545
Ghir_D11_24564884	D11	24564884	2.55102e-10	0.0972727
Ghir_D11_24564896	D11	24564896	6.16072e-09	0.11
Ghir_D11_24565010	D11	24565010	3.00927e-09	0.101818
Ghir_D11_24565132	D11	24565132	1.23382e-08	0.100909
Ghir_D11_24565172	D11	24565172	1.2947e-08	0.106364
Ghir_D11_24565306	D11	24565306	1.25679e-06	0.0881818
Ghir_D11_24565380	D11	24565380	7.41072e-08	0.0972727
Ghir_D11_24565418	D11	24565418	1.31745e-08	0.0909091
Ghir_D11_24565424	D11	24565424	6.41293e-08	0.0936364
Ghir_D11_24565534	D11	24565534	8.85922e-08	0.0890909
Ghir_D11_24565563	D11	24565563	1.22089e-07	0.09
Ghir_D11_24565592	D11	24565592	3.55095e-06	0.103636
Ghir_D11_24565606	D11	24565606	1.67389e-06	0.11
Ghir_D11_24565761	D11	24565761	1.6635e-07	0.0781818
Ghir_D11_24565873	D11	24565873	6.54129e-09	0.101818
Ghir_D11_24566150	D11	24566150	5.93831e-07	0.0972727
Ghir_D11_24566480	D11	24566480	3.87596e-09	0.0972727
Ghir_D11_24566700	D11	24566700	8.92663e-08	0.118182
Ghir_D11_24567067	D11	24567067	9.67246e-09	0.101818
Ghir_D11_24567474	D11	24567474	3.15379e-09	0.0990909
Ghir_D11_24567575	D11	24567575	1.97307e-10	0.108182
Ghir_D11_24567657	D11	24567657	3.51508e-09	0.110909
Ghir_D11_24567769	D11	24567769	4.20069e-05	0.159091
Ghir_D11_24567833	D11	24567833	4.12045e-08	0.101818
Ghir_D11_24567942	D11	24567942	2.75798e-07	0.0845455
Ghir_D11_24568082	D11	24568082	3.79941e-09	0.1
Ghir_D11_24568177	D11	24568177	2.96811e-07	0.11
Ghir_D11_24568651	D11	24568651	1.48634e-07	0.123636
Ghir_D11_24568679	D11	24568679	4.97911e-09	0.113636
Ghir_D11_24568965	D11	24568965	5.16305e-07	0.0963636
Ghir_D11_24569019	D11	24569019	2.18659e-06	0.102727
Ghir_D11_24569284	D11	24569284	2.41377e-08	0.1
Ghir_D11_24569319	D11	24569319	5.98752e-09	0.116364
Ghir_D11_24569400	D11	24569400	3.07831e-09	0.102727
Ghir_D11_24569756	D11	24569756	5.97588e-09	0.0963636
Ghir_D11_24570053	D11	24570053	5.48072e-08	0.0936364
Ghir_D11_24570257	D11	24570257	5.80668e-09	0.0990909
Ghir_D11_24570311	D11	24570311	1.09436e-08	0.104545
Ghir_D11_24570356	D11	24570356	4.90218e-09	0.107273
Ghir_D11_24570358	D11	24570358	1.04829e-08	0.120909
Ghir_D11_24570385	D11	24570385	2.8028e-08	0.114545
Ghir_D11_24570458	D11	24570458	1.75493e-09	0.105455
Ghir_D11_24570564	D11	24570564	2.54827e-08	0.0972727
Ghir_D11_24570589	D11	24570589	4.02187e-07	0.109091
Ghir_D11_24570605	D11	24570605	9.20056e-07	0.123636
Ghir_D11_24570673	D11	24570673	1.4912e-08	0.112727
Ghir_D11_24571457	D11	24571457	9.09144e-06	0.139091
Ghir_D11_24572310	D11	24572310	1.18758e-06	0.101818
Ghir_D11_24572548	D11	24572548	1.26892e-05	0.102727
Ghir_D11_24572700	D11	24572700	9.25859e-06	0.109091
Ghir_D11_24572814	D11	24572814	1.34346e-06	0.114545
Ghir_D11_24573055	D11	24573055	3.77445e-06	0.118182
Ghir_D11_24573144	D11	24573144	6.68941e-08	0.105455
Ghir_D11_24573167	D11	24573167	6.52034e-06	0.116364
Ghir_D11_24573175	D11	24573175	1.07673e-05	0.123636
Ghir_D11_24573189	D11	24573189	8.02109e-06	0.120909
Ghir_D11_24573237	D11	24573237	3.8799e-07	0.114545
Ghir_D11_24573307	D11	24573307	7.13512e-09	0.111818
Ghir_D11_24573360	D11	24573360	6.73643e-07	0.117273
Ghir_D11_24573392	D11	24573392	8.27954e-06	0.112727
Ghir_D11_24573522	D11	24573522	1.04747e-08	0.103636
Ghir_D11_24573538	D11	24573538	2.58285e-07	0.118182
Ghir_D11_24573561	D11	24573561	1.7288e-07	0.113636
Ghir_D11_24573566	D11	24573566	8.75758e-08	0.125455
Ghir_D11_24573587	D11	24573587	4.87997e-07	0.122727
Ghir_D11_24583283	D11	24583283	1.71242e-08	0.127273
Ghir_D11_24583303	D11	24583303	4.36077e-08	0.119091
Ghir_D11_24583327	D11	24583327	4.33481e-09	0.109091
Ghir_D11_24583697	D11	24583697	2.79843e-08	0.0890909
Ghir_D11_24584436	D11	24584436	1.52071e-08	0.0936364
Ghir_D11_24586244	D11	24586244	5.93536e-09	0.101818
Ghir_D11_24586369	D11	24586369	8.70758e-09	0.104545
Ghir_D11_24586713	D11	24586713	2.10729e-09	0.0936364
Ghir_D11_24587307	D11	24587307	1.08633e-08	0.0963636
Ghir_D11_24587497	D11	24587497	2.48355e-09	0.104545
Ghir_D11_24587521	D11	24587521	2.46724e-09	0.120909
Ghir_D11_24587699	D11	24587699	1.31834e-08	0.0981818
Ghir_D11_24587858	D11	24587858	6.32947e-09	0.0963636
Ghir_D11_24588202	D11	24588202	4.6151e-08	0.0990909
Ghir_D11_24588364	D11	24588364	6.5495e-09	0.0981818
Ghir_D11_24588726	D11	24588726	4.80439e-09	0.0981818
Ghir_D11_24589046	D11	24589046	1.8008e-08	0.101818
Ghir_D11_24589244	D11	24589244	2.88947e-08	0.105455
Ghir_D11_24589324	D11	24589324	3.42963e-08	0.106364
Ghir_D11_24589385	D11	24589385	3.09669e-09	0.116364
Ghir_D11_24589740	D11	24589740	6.67743e-09	0.0963636
Ghir_D11_24589753	D11	24589753	5.97107e-08	0.104545
Ghir_D11_24590058	D11	24590058	1.25505e-08	0.0990909
Ghir_D11_24590461	D11	24590461	1.14756e-06	0.0936364
Ghir_D11_24590479	D11	24590479	5.20806e-06	0.11
Ghir_D11_24590760	D11	24590760	1.59256e-07	0.0927273
Ghir_D11_24590933	D11	24590933	4.4234e-08	0.0954545
Ghir_D11_24591365	D11	24591365	3.62634e-08	0.0918182
Ghir_D11_24591464	D11	24591464	6.7231e-07	0.104545
Ghir_D11_24591643	D11	24591643	3.56674e-06	0.0945455
Ghir_D11_24591859	D11	24591859	8.68995e-09	0.102727
Ghir_D11_24591885	D11	24591885	1.55895e-07	0.112727
Ghir_D11_24592026	D11	24592026	9.70264e-07	0.102727
Ghir_D11_24592042	D11	24592042	3.4172e-07	0.125455
Ghir_D11_24592075	D11	24592075	1.16148e-07	0.123636
Ghir_D11_24592166	D11	24592166	5.69015e-10	0.104545
Ghir_D11_24592267	D11	24592267	2.93208e-08	0.104545
Ghir_D11_24592725	D11	24592725	2.26152e-07	0.0990909
Ghir_D11_24592802	D11	24592802	4.60062e-07	0.0972727
Ghir_D11_24593071	D11	24593071	8.88401e-06	0.103636
Ghir_D11_24593231	D11	24593231	1.14189e-06	0.113636
Ghir_D11_24593250	D11	24593250	6.64477e-07	0.127273
Ghir_D11_24593480	D11	24593480	9.61928e-09	0.105455
Ghir_D11_24593504	D11	24593504	9.01373e-09	0.118182
Ghir_D11_24593547	D11	24593547	1.55806e-08	0.116364
Ghir_D11_24593897	D11	24593897	3.16597e-05	0.118182
Ghir_D11_24594707	D11	24594707	8.3428e-08	0.140909
Ghir_D11_24595087	D11	24595087	6.47675e-08	0.100909
Ghir_D11_24596076	D11	24596076	1.92187e-08	0.111818
Ghir_D11_24596179	D11	24596179	6.02025e-08	0.112727
Ghir_D11_24596393	D11	24596393	1.4333e-05	0.0963636
Ghir_D11_24596979	D11	24596979	3.89301e-08	0.109091
Ghir_D11_24597420	D11	24597420	2.02282e-07	0.0981818
Ghir_D11_24597486	D11	24597486	9.63468e-08	0.104545
Ghir_D11_24597566	D11	24597566	3.20091e-09	0.112727
Ghir_D11_24597648	D11	24597648	1.58951e-09	0.102727
Ghir_D11_24598261	D11	24598261	2.99578e-08	0.0963636
Ghir_D11_24598626	D11	24598626	5.27776e-08	0.1
Ghir_D11_24598838	D11	24598838	2.14327e-09	0.102727
Ghir_D11_24599440	D11	24599440	4.80721e-07	0.112727
Ghir_D11_24600109	D11	24600109	1.10832e-07	0.0954545
Ghir_D11_24600144	D11	24600144	1.8473e-06	0.104545
Ghir_D11_24600167	D11	24600167	1.68811e-06	0.106364
Ghir_D11_24600920	D11	24600920	9.33195e-09	0.0990909
Ghir_D11_24601126	D11	24601126	9.21484e-09	0.0990909
Ghir_D11_24601150	D11	24601150	1.23082e-07	0.112727
Ghir_D11_24601388	D11	24601388	3.491e-07	0.0990909
Ghir_D11_24602620	D11	24602620	7.10801e-05	0.133636
Ghir_D11_24602974	D11	24602974	1.56087e-08	0.0981818
Ghir_D11_24602988	D11	24602988	1.26096e-06	0.116364
Ghir_D11_24604508	D11	24604508	1.62081e-08	0.1
Ghir_D11_24604655	D11	24604655	3.58102e-08	0.102727
Ghir_D11_24605766	D11	24605766	2.70477e-08	0.0981818
Ghir_D11_24606010	D11	24606010	1.32175e-08	0.100909
Ghir_D11_24606242	D11	24606242	1.7375e-08	0.0936364
Ghir_D11_24606392	D11	24606392	4.9569e-09	0.0945455
Ghir_D11_24606653	D11	24606653	2.45346e-08	0.0972727
Ghir_D11_24606881	D11	24606881	1.23257e-07	0.0981818
Ghir_D11_24606952	D11	24606952	7.869e-09	0.108182
Ghir_D11_24607268	D11	24607268	3.32851e-08	0.0963636
Ghir_D11_24608013	D11	24608013	8.41916e-08	0.0881818
Ghir_D11_24608022	D11	24608022	1.33951e-06	0.110909
Ghir_D11_24608139	D11	24608139	9.3996e-07	0.0990909
Ghir_D11_24608920	D11	24608920	2.48384e-08	0.102727
Ghir_D11_24609027	D11	24609027	8.37387e-08	0.111818
Ghir_D11_24609097	D11	24609097	3.09241e-06	0.117273
Ghir_D11_24609862	D11	24609862	6.85558e-09	0.0963636
Ghir_D11_24610665	D11	24610665	5.40388e-07	0.0890909
Ghir_D11_24610782	D11	24610782	8.25969e-08	0.0981818
Ghir_D11_24610962	D11	24610962	3.69126e-09	0.0981818
Ghir_D11_24611145	D11	24611145	1.44908e-08	0.0981818
Ghir_D11_24612494	D11	24612494	7.49497e-08	0.104545
Ghir_D11_24613140	D11	24613140	2.92749e-08	0.101818
Ghir_D11_24613406	D11	24613406	1.43212e-08	0.102727
Ghir_D11_24613652	D11	24613652	1.67299e-07	0.0945455
Ghir_D11_24614046	D11	24614046	2.46091e-05	0.119091
Ghir_D11_24614521	D11	24614521	2.36303e-07	0.1
Ghir_D11_24614941	D11	24614941	5.18333e-09	0.106364
Ghir_D11_24615013	D11	24615013	7.10093e-08	0.116364
Ghir_D11_24615126	D11	24615126	2.0542e-07	0.102727
Ghir_D11_24615448	D11	24615448	2.80595e-08	0.09
Ghir_D11_24616029	D11	24616029	1.97847e-08	0.0963636
Ghir_D11_24616255	D11	24616255	6.22743e-06	0.120909
Ghir_D11_24616418	D11	24616418	9.57649e-10	0.110909
Ghir_D11_24616477	D11	24616477	7.65923e-08	0.114545
Ghir_D11_24616515	D11	24616515	3.70112e-09	0.110909
Ghir_D11_24616686	D11	24616686	3.83476e-08	0.0990909
Ghir_D11_24616767	D11	24616767	2.89871e-07	0.0963636
Ghir_D11_24616907	D11	24616907	6.32666e-09	0.100909
Ghir_D11_24616939	D11	24616939	3.56394e-08	0.111818
Ghir_D11_24616950	D11	24616950	2.24408e-08	0.112727
Ghir_D11_24617054	D11	24617054	6.94312e-09	0.0972727
Ghir_D11_24617378	D11	24617378	5.90929e-09	0.101818
Ghir_D11_24617434	D11	24617434	1.68038e-08	0.110909
Ghir_D11_24617753	D11	24617753	2.50715e-08	0.102727
Ghir_D11_24617969	D11	24617969	1.98971e-08	0.103636
Ghir_D11_24618091	D11	24618091	2.22489e-09	0.104545
Ghir_D11_24618147	D11	24618147	9.99626e-09	0.11
Ghir_D11_24618161	D11	24618161	1.92759e-07	0.116364
Ghir_D11_24618227	D11	24618227	2.73522e-07	0.103636
Ghir_D11_24618255	D11	24618255	8.32296e-06	0.114545
Ghir_D11_24618258	D11	24618258	1.23977e-05	0.128182
Ghir_D11_24618260	D11	24618260	2.22457e-05	0.129091
Ghir_D11_24618284	D11	24618284	1.22627e-06	0.116364
Ghir_D11_24618331	D11	24618331	2.56801e-06	0.111818
Ghir_D11_24618613	D11	24618613	1.05805e-07	0.100909
Ghir_D11_24618705	D11	24618705	7.92537e-09	0.103636
Ghir_D11_24618774	D11	24618774	7.2421e-09	0.107273
Ghir_D11_24618782	D11	24618782	8.6055e-08	0.126364
Ghir_D11_24618808	D11	24618808	1.80531e-07	0.115455
Ghir_D11_24619002	D11	24619002	1.30384e-07	0.103636
Ghir_D11_24619044	D11	24619044	2.15355e-08	0.108182
Ghir_D11_24619122	D11	24619122	2.394e-08	0.105455
Ghir_D11_24619291	D11	24619291	2.34698e-09	0.104545
Ghir_D11_24619369	D11	24619369	1.90605e-07	0.101818
Ghir_D11_24619460	D11	24619460	1.54602e-08	0.1
Ghir_D11_24619487	D11	24619487	1.00436e-07	0.106364
Ghir_D11_24619727	D11	24619727	2.07384e-07	0.0909091
Ghir_D11_24620176	D11	24620176	5.57187e-05	0.100909
Ghir_D11_24621489	D11	24621489	3.37958e-08	0.101818
Ghir_D11_24622478	D11	24622478	2.59844e-06	0.101818
Ghir_D11_24623459	D11	24623459	1.35324e-06	0.112727
Ghir_D11_24624548	D11	24624548	1.41415e-08	0.101818
Ghir_D11_24624587	D11	24624587	1.30008e-08	0.101818
Ghir_D11_24624610	D11	24624610	5.93694e-08	0.107273
Ghir_D11_24624821	D11	24624821	8.0847e-08	0.0954545
Ghir_D11_24625115	D11	24625115	2.37586e-05	0.0854545
Ghir_D11_24625243	D11	24625243	3.78813e-07	0.13
Ghir_D11_24625285	D11	24625285	1.74321e-08	0.118182
Ghir_D11_24625315	D11	24625315	5.92434e-07	0.115455
Ghir_D11_24625410	D11	24625410	3.56355e-09	0.103636
Ghir_D11_24625463	D11	24625463	5.22896e-08	0.104545
Ghir_D11_24625476	D11	24625476	5.88776e-08	0.118182
Ghir_D11_24625497	D11	24625497	8.65525e-09	0.126364
Ghir_D11_24625561	D11	24625561	8.68217e-09	0.116364
Ghir_D11_24625758	D11	24625758	3.65799e-07	0.104545
Ghir_D11_24626041	D11	24626041	7.8911e-09	0.1
Ghir_D11_24626053	D11	24626053	1.9577e-06	0.115455
Ghir_D11_24626109	D11	24626109	5.90779e-07	0.106364
Ghir_D11_24626216	D11	24626216	4.85337e-08	0.103636
Ghir_D11_24627169	D11	24627169	3.98649e-07	0.0909091
Ghir_D11_24627639	D11	24627639	3.5144e-09	0.0972727
Ghir_D11_24628445	D11	24628445	3.62276e-08	0.0972727
Ghir_D11_24628559	D11	24628559	5.35512e-09	0.172727
Ghir_D11_24630856	D11	24630856	7.74161e-09	0.1
Ghir_D11_24631012	D11	24631012	9.23062e-07	0.102727
Ghir_D11_24631133	D11	24631133	3.35903e-06	0.103636
Ghir_D11_24631355	D11	24631355	1.40371e-07	0.111818
Ghir_D11_24631420	D11	24631420	1.99306e-06	0.124545
Ghir_D11_24632953	D11	24632953	7.01606e-07	0.149091
Ghir_D11_24633172	D11	24633172	4.50558e-06	0.172727
Ghir_D11_24633544	D11	24633544	2.21368e-06	0.154545
Ghir_D11_24634557	D11	24634557	1.59512e-08	0.157273
Ghir_D11_24634805	D11	24634805	1.50692e-07	0.155455
Ghir_D11_24634827	D11	24634827	5.66165e-07	0.163636
Ghir_D11_24634836	D11	24634836	3.66625e-06	0.160909
Ghir_D11_24634880	D11	24634880	2.73048e-06	0.16
Ghir_D11_24634938	D11	24634938	6.87278e-07	0.165455
Ghir_D11_24635358	D11	24635358	3.71437e-07	0.151818
Ghir_D11_24635394	D11	24635394	1.2591e-06	0.17
Ghir_D11_24635511	D11	24635511	1.18229e-07	0.151818
Ghir_D11_24635512	D11	24635512	3.04689e-07	0.17
Ghir_D11_24635522	D11	24635522	4.97039e-08	0.171818
Ghir_D11_24635635	D11	24635635	1.79491e-06	0.153636
Ghir_D11_24636837	D11	24636837	6.51081e-08	0.152727
Ghir_D11_24637138	D11	24637138	7.50718e-07	0.156364
Ghir_D11_24641134	D11	24641134	2.17698e-06	0.198182
Ghir_D11_24641423	D11	24641423	1.64083e-07	0.163636
Ghir_D11_24641550	D11	24641550	4.14784e-07	0.161818
Ghir_D11_24641576	D11	24641576	6.63726e-07	0.173636
Ghir_D11_24641646	D11	24641646	1.64073e-06	0.16
Ghir_D11_24641836	D11	24641836	2.22928e-06	0.157273
Ghir_D11_24642760	D11	24642760	4.65336e-07	0.164545
Ghir_D11_24642841	D11	24642841	3.14655e-07	0.165455
Ghir_D11_24643214	D11	24643214	1.43379e-05	0.153636
Ghir_D11_24643746	D11	24643746	4.06082e-06	0.16
Ghir_D11_24644045	D11	24644045	9.23832e-06	0.159091
Ghir_D11_24644129	D11	24644129	8.16511e-07	0.165455
Ghir_D11_24644812	D11	24644812	2.56419e-07	0.14
Ghir_D11_24645555	D11	24645555	8.45432e-07	0.16
Ghir_D11_24646754	D11	24646754	6.06645e-08	0.106364
Ghir_D11_24647201	D11	24647201	4.41639e-07	0.165455
Ghir_D11_24648742	D11	24648742	9.75055e-07	0.158182
Ghir_D11_24649912	D11	24649912	2.31208e-05	0.127273
Ghir_D11_24652038	D11	24652038	7.65522e-05	0.188182
Ghir_D11_24725054	D11	24725054	2.91929e-05	0.182727
Ghir_D11_24729692	D11	24729692	3.96418e-06	0.142727		1714
						466
						1248
