# Supplementary material for: Genome-wide association studies of bundle and single fiber length traits reveal the genetic basis of within-sample variation in upland cotton fiber length
Source: Front Plant Sci. 2024 Oct 30;15:1472675. doi: 10.3389/fpls.2024.1472675 (PMC11571543; doi:10.3389/fpls.2024.1472675)
Supplement: Supplementary Table 4 [file Table4.xlsx]

## Sheet: Sheet1
Supplementary Table 4. Candidate genes located at qFL-D11
No	Chr.	GENE_HAU	Starting postion	Ending position	TAIR homologue	Description	Reference
1	Ghir_D11	Ghir_D11G020310	24331455	24336401	AT5G66810	LisH and RanBPM domains containing protein	-
2	Ghir_D11	Ghir_D11G020330	24435279	24439650	AT4G37040	methionine aminopeptidase 1D	Thytssen et al (2019)
3	Ghir_D11	Ghir_D11G020340	24458697	24460923	AT3G19150	KIP-related protein 6	Mat et al (2018); Thytssen et al (2019)
4	Ghir_D11	Ghir_D11G020350	24461010	24466190	AT4G37030	unknown	Li et al (2020)
5	Ghir_D11	Ghir_D11G020360	24486328	24494769	AT3G19184	AP2/B3-like transcriptional factor family protein	Thytssen et al (2019)
6	Ghir_D11	Ghir_D11G020370	24507368	24509594	AT5G66800	unknown	-
7	Ghir_D11	Ghir_D11G020400	24612441	24616062	AT1G58340	multidrug and toxic compound extrusion (MATE) transporter	Wang et al (2022)
8	Ghir_D11	Ghir_D11G020410	24618429	24621351	AT3G09040	pentatricopeptide repeat-containing protein	-
9	Ghir_D11	Ghir_D11G020420	24623805	24626510	AT4G37000	red chlorophyll catabolite reductase	-
10	Ghir_D11	Ghir_D11G020430	24633965	24637742	AT1G09760	U2 small nuclear ribonucleoprotein A	Li et al (2020)
11	Ghir_D11	Ghir_D11G020440	24638501	24641155	AT4G33985	unknown	-
12	Ghir_D11	Ghir_D11G020450	24651878	24652060	AT4G13520	small acid protein (SMAP1)	-
13	Ghir_D11	Ghir_D11G020460	24657460	24662629	AT4G36980	unknown	-
